# Supplementary material for: Identification of Prognostic lncRNA Related to the Immune Microenvironment of Soft Tissue Sarcoma
Source: Biomed Res Int. 2022 Feb 2;2022:9471558. doi: 10.1155/2022/9471558 (PMC8832153; doi:10.1155/2022/9471558)
Supplement: Supplementary 1 — Supplementary document 1: raw data of mRNA-lncRNA coexpression network. [file 9471558.f1.txt]

ARGgene	lncRNA	cor	pvalue
SDC2	ATP2B1-AS1	0.431100549836187	3.8070581792187e-13
RFX5	AP001107.5	0.491444885641623	3.74043877238443e-17
UBR1	AP001107.5	0.512933834599572	8.78673822860369e-19
WFDC2	AP001107.5	0.607230667434173	1.73021495190652e-27
A2M	AP001107.5	0.474603013169605	5.91613198405574e-16
ZYX	AP001107.5	0.486255696668094	8.9010276058592e-17
CSRP1	AP001107.5	0.75665356276605	2.44618226089468e-49
TPM2	AP001107.5	0.723331863948685	3.16850565993464e-43
TK2	AP001107.5	-0.435296576779099	2.12222490967641e-13
SRC	AP001107.5	0.713544796505281	1.34549708279726e-41
DES	AP001107.5	0.640612633296015	2.54493618795704e-31
KCNH2	AP001107.5	0.494671744775106	2.16544244639703e-17
ILK	AP001107.5	0.666278232983587	1.3191334056942e-34
ANXA6	AP001107.5	0.476505208991983	4.36399668596998e-16
NRAS	AP001107.5	-0.432345760605867	3.20359404582088e-13
AKT3	AP001107.5	0.491962114849065	3.42801112578547e-17
SEMA4B	AP001107.5	0.468797684642339	1.48020382352747e-15
GPR17	AP001107.5	0.484970696785403	1.10076668729378e-16
PLXNA4	AP001107.5	0.522639427166652	1.47740648096778e-19
PLXNB1	AP001107.5	0.573127005486583	5.15779119915653e-24
PLXNB3	AP001107.5	0.45059280610338	2.3520014465155e-14
ARTN	AP001107.5	0.482122921869477	1.75700671742586e-16
CMTM3	AP001107.5	-0.486022133777565	9.25203664833454e-17
CMTM7	AP001107.5	-0.428600532581882	5.37213890753225e-13
FAM3C	AP001107.5	-0.424478586132286	9.42019838468677e-13
GMFB	AP001107.5	-0.434302934058932	2.43898361678721e-13
IL17B	AP001107.5	0.44808087032839	3.40117221700791e-14
LEFTY2	AP001107.5	0.548330825423892	9.89948627728806e-22
NTF3	AP001107.5	0.463891572593269	3.17013550860416e-15
TOR2A	AP001107.5	-0.434837052818849	2.26337663353126e-13
AR	AP001107.5	0.56144058767802	6.49162516213164e-23
ESR1	AP001107.5	0.419741673253622	1.77950010600699e-12
IFNGR2	AP001107.5	-0.497878033654015	1.2508037060408e-17
MCHR1	AP001107.5	0.42327073202996	1.1089401879045e-12
PGR	AP001107.5	0.480110719163423	2.43854922246648e-16
PRLR	AP001107.5	0.456956123255738	9.11375807294959e-15
PTGER3	AP001107.5	0.524626713207424	1.0182923773584e-19
SORT1	AP001107.5	0.500152212334254	8.44505671920707e-18
THRB	AP001107.5	0.419433284921328	1.8540976092098e-12
VIPR2	AP001107.5	0.424881337825284	8.9201747182124e-13
PAK3	AP001107.5	0.53882812557349	6.62819328385138e-21
CBL	AP001107.5	0.401670946718412	1.8415456386456e-11
LANCL1	ZNF667-AS1	0.414647971625949	3.48783279137681e-12
PLXNB1	ZNF667-AS1	0.408419941836739	7.82090165736951e-12
NTF3	ZNF667-AS1	0.406626289100053	9.83827824264884e-12
HRAS	AC145423.2	0.513061574858867	8.58610450460581e-19
NENF	AC145423.2	0.402782303297147	1.60144308878716e-11
CHUK	AL391121.1	0.44171760210906	8.54239206002141e-14
AGER	AC004918.1	0.424204767746927	9.77565655991985e-13
GNRH1	AC004918.1	0.502743537520101	5.37863127896459e-18
TNFRSF14	AC004918.1	0.422380952615712	1.2500253702147e-12
NFYC	AL136366.1	0.481072172705359	2.08558489126591e-16
RFX5	AL136366.1	0.483346568707888	1.43795439679012e-16
TINAGL1	AL136366.1	0.430445052588351	4.16794713823376e-13
WFDC2	AL136366.1	0.574360652701537	3.92450103029346e-24
MAPT	AL136366.1	0.459763636533372	5.96068486629963e-15
CSRP1	AL136366.1	0.653119475212201	6.99112496015128e-33
TPM2	AL136366.1	0.58808367557453	1.73453137932778e-25
SRC	AL136366.1	0.519179601645614	2.80785146289845e-19
KCNH2	AL136366.1	0.413727318983263	3.93418957980055e-12
CCL28	AL136366.1	0.409563130240333	6.7518996753039e-12
ILK	AL136366.1	0.497375971063346	1.36357221314668e-17
ANXA6	AL136366.1	0.51823747302285	3.34013248657384e-19
GBP2	AL136366.1	0.493464204504067	2.65870273720853e-17
CX3CL1	AL136366.1	0.518167056538341	3.38367825782263e-19
SEMA4B	AL136366.1	0.456030828013588	1.04737560298432e-14
PLXNA4	AL136366.1	0.525219170368333	9.10923482949141e-20
PLXNB1	AL136366.1	0.431419800059938	3.6425236114271e-13
ARTN	AL136366.1	0.582155265817565	6.79561247750511e-25
IL33	AL136366.1	0.404614368315356	1.27058411953511e-11
IL7	AL136366.1	0.498473477233941	1.12887924046516e-17
NTF3	AL136366.1	0.529282897725094	4.21695518645787e-20
ADRB2	AL136366.1	0.402001739651728	1.76663738448779e-11
MCHR1	AL136366.1	0.460330838316414	5.46809129408711e-15
PAK3	AL136366.1	0.486681188677936	8.29482025387111e-17
HLA-DQA1	VIM-AS1	0.435627374711033	2.02597353930246e-13
APOBEC3H	VIM-AS1	0.401111456179795	1.97533616304101e-11
VIM	VIM-AS1	0.429887241832563	4.5011815578689e-13
CD3G	VIM-AS1	0.401800232276598	1.81190788536181e-11
GDF5	AC109347.1	0.465377180743518	2.52046667441039e-15
HSPA2	ZNF710-AS1	0.602878087845608	5.06828008461336e-27
UBR1	ZNF710-AS1	0.426520890604684	7.13875457023486e-13
TINAGL1	ZNF710-AS1	0.441651298485192	8.623888759982e-14
WFDC2	ZNF710-AS1	0.538541751531907	7.01257069379763e-21
CSRP1	ZNF710-AS1	0.649399459461448	2.07279979652094e-32
TPM2	ZNF710-AS1	0.628735746141113	6.64726716470515e-30
SRC	ZNF710-AS1	0.490405927753755	4.45471020166856e-17
DES	ZNF710-AS1	0.498912707477659	1.04649109287474e-17
KCNH2	ZNF710-AS1	0.439713303125778	1.13720409206776e-13
CCL28	ZNF710-AS1	0.411632773632225	5.16710431937002e-12
ILK	ZNF710-AS1	0.645614715538541	6.16674315992753e-32
LANCL1	ZNF710-AS1	0.426367436929509	7.2895384650245e-13
ANXA6	ZNF710-AS1	0.516576018801132	4.5304915389996e-19
SLC29A3	ZNF710-AS1	-0.417541191643809	2.38318683601213e-12
ACTG1	ZNF710-AS1	-0.425874517590253	7.79520836838171e-13
AKT3	ZNF710-AS1	0.409583127246197	6.73452969208725e-12
SEMA4B	ZNF710-AS1	0.56509316910762	2.97342834591024e-23
GPR17	ZNF710-AS1	0.431737906710289	3.48549061095726e-13
PLXNA4	ZNF710-AS1	0.60220858841045	5.97066887599462e-27
PLXNB1	ZNF710-AS1	0.568793553650755	1.33480096933362e-23
CMTM3	ZNF710-AS1	-0.414087322395662	3.75338855565993e-12
CMTM7	ZNF710-AS1	-0.431196990075752	3.75660488433451e-13
CSPG5	ZNF710-AS1	0.536300593959465	1.08810427324113e-20
FGF13	ZNF710-AS1	0.431614806764022	3.54545873325554e-13
GREM2	ZNF710-AS1	0.501212949833526	7.02426587916588e-18
NTF3	ZNF710-AS1	0.576283486641116	2.55742917715439e-24
IFNGR2	ZNF710-AS1	-0.458457692128969	7.26578962341122e-15
IGF1R	ZNF710-AS1	0.452611589247179	1.74477051512864e-14
SORT1	ZNF710-AS1	0.502754579663763	5.36825712627857e-18
PAK3	ZNF710-AS1	0.437070010561884	1.65374401490629e-13
CTF1	AC136475.1	0.460605380860428	5.2441953730067e-15
LRSAM1	AC136475.1	0.434351095766551	2.42261835553466e-13
THRA	AC136475.1	0.46945502525218	1.33537007982185e-15
JAG2	AC005261.1	0.416581297134878	2.70525612333193e-12
CRHR1	AC005261.1	0.418044095783186	2.22970022141663e-12
LGR6	AC005261.1	0.40067260483421	2.08685453150625e-11
RARG	AC005261.1	0.43331955912045	2.79774509577382e-13
RFXANK	AC097468.3	0.572689201696247	5.68147837910176e-24
BECN1	AC097468.3	-0.406217009032011	1.03651848444127e-11
JUND	AC097468.3	0.450181401897642	2.49898630089447e-14
MAP2K2	AC097468.3	0.406652122404092	9.80591039219224e-12
JAG2	AC097468.3	0.4116491664406	5.15612971183792e-12
CRHR1	AC097468.3	0.538379561523788	7.23989917090875e-21
CRLF1	AC097468.3	0.51455182776524	6.55320715511301e-19
FGFR3	AC097468.3	0.409196783625647	7.07795265074971e-12
FGFRL1	AC097468.3	0.413592411913091	4.00410601379751e-12
LGR6	AC097468.3	0.426753235149333	6.91622839368502e-13
NR2F6	AC097468.3	0.444686033005695	5.57239189773408e-14
AZGP1	AL049840.4	0.402616933895926	1.63513487883447e-11
TAPBPL	AL049840.4	0.41383388572393	3.87980321440426e-12
HAMP	AL049840.4	0.501909466164029	6.22182447668519e-18
GNLY	AL049840.4	0.517199463313823	4.04161814078662e-19
SLC11A1	AL049840.4	0.530170804631674	3.55889639091957e-20
RNASE2	AL049840.4	0.479335278568874	2.76530312809065e-16
MIA	AL049840.4	0.510076624921795	1.46929517380233e-18
UCN2	AL049840.4	0.523733412016799	1.20408343925209e-19
LMBR1	AC107952.2	0.410755501819324	5.78882083657141e-12
TCF7L2	AL731566.2	0.473644140543447	6.89198430223101e-16
SEMA6A	AL731566.2	0.409684545963674	6.64710254343406e-12
FGFRL1	AL731566.2	0.421852234186601	1.34199834155118e-12
NFYC	AL662844.4	0.445475758910013	4.97022715425777e-14
RFX5	AL662844.4	0.418203804048735	2.18300580473671e-12
TINAGL1	AL662844.4	0.422822911065081	1.17788776207436e-12
CSRP1	AL662844.4	0.428754232014444	5.26002713767817e-13
TPM2	AL662844.4	0.414415755177737	3.59552454705821e-12
CCL28	AL662844.4	0.434045323647965	2.52836903370445e-13
ILK	AL662844.4	0.451303644349915	2.11771025029061e-14
LTB4R	AL662844.4	0.473003266022756	7.63036720446848e-16
ANXA6	AL662844.4	0.491846815005415	3.49536062037166e-17
GBP2	AL662844.4	0.429869949837131	4.51191674333916e-13
CX3CL1	AL662844.4	0.465231757505925	2.57781439589212e-15
PLXNB1	AL662844.4	0.400336276109927	2.17644489400324e-11
NTF3	AL662844.4	0.431953990831777	3.38261119957018e-13
ADRB2	AL662844.4	0.541285529606419	4.07708547420641e-21
CCR1	AC078880.3	0.437085303360975	1.65018045951252e-13
PRL	AC078880.3	0.519561937034556	2.61645131043729e-19
GDF5	LINC01004	0.458685130514599	7.01995090919622e-15
MR1	LINC01352	0.423482284565948	1.07775401774476e-12
PRLH	LINC01352	0.823580938699773	3.09042921180635e-65
AVPR2	LINC01352	0.683095992769791	6.08665050075617e-37
RARG	LINC01352	0.463233255393067	3.50798650834115e-15
SOS1	LINC01352	0.459170097830861	6.52261462809423e-15
B2M	AC083862.2	0.422571821745042	1.21835746265324e-12
HLA-E	AC083862.2	0.40919703633351	7.0777225362133e-12
TAP1	AC083862.2	0.465967347919306	2.30028264282453e-15
TAP2	AC083862.2	0.425981265827381	7.68287473601877e-13
TAPBP	AC083862.2	0.416498864150113	2.7348140362105e-12
IFIH1	AC083862.2	0.407688423033499	8.58963396407505e-12
STAT1	AC083862.2	0.445884056892371	4.68433762153671e-14
IRF1	AC083862.2	0.475509124289446	5.11904436096172e-16
OAS1	AC083862.2	0.414517252439804	3.54806168245313e-12
FLT3LG	AC083862.2	0.434983975427692	2.21727772811874e-13
TNFRSF1B	AC083862.2	0.409835022811317	6.51941922427001e-12
ARAF	AC083862.2	0.405197075513182	1.18006767158358e-11
CD4	CH17-340M24.3	0.4030245035362	1.55331476614672e-11
FCER1G	CH17-340M24.3	0.493200533683553	2.78024693442201e-17
FCGRT	CH17-340M24.3	0.427864332130592	5.94230080206037e-13
PSMC5	CH17-340M24.3	0.446730002459953	4.14221936457577e-14
PSMD13	CH17-340M24.3	0.466335656799293	2.17253490141366e-15
RFXANK	CH17-340M24.3	0.463477463660505	3.37873525413183e-15
ADRM1	CH17-340M24.3	0.407417906954123	8.8921557424365e-12
CD209	CH17-340M24.3	0.456932825188141	9.14577849752136e-15
UBXN1	CH17-340M24.3	0.502833878002396	5.29433053674454e-18
TMSB10	CH17-340M24.3	0.679780840995542	1.80797877202844e-36
S100A9	CH17-340M24.3	0.461788913248958	4.37742983765001e-15
S100A13	CH17-340M24.3	0.494499479820155	2.22988407641989e-17
S100A11	CH17-340M24.3	0.43075178849716	3.99509647479808e-13
PLTP	CH17-340M24.3	0.474677853254743	5.84593383472068e-16
GRN	CH17-340M24.3	0.571786699836924	6.93168558838485e-24
CD14	CH17-340M24.3	0.495349004933635	1.92933129104126e-17
PPP4C	CH17-340M24.3	0.41540238460632	3.15922475584816e-12
SLC29A3	CH17-340M24.3	0.429807430318575	4.55093892141483e-13
UNC93B1	CH17-340M24.3	0.48476573466586	1.13860878027417e-16
CCL23	CH17-340M24.3	0.558539508376232	1.19871255611365e-22
HRAS	CH17-340M24.3	0.480474224865288	2.29870699380836e-16
NFKBIE	CH17-340M24.3	0.547811783608878	1.10001121927634e-21
LILRB3	CH17-340M24.3	0.516668153807932	4.45474783421717e-19
CKLF	CH17-340M24.3	0.477679329665931	3.61329016625878e-16
SAA1	CH17-340M24.3	0.55134972674021	5.34236211231796e-22
CMTM7	CH17-340M24.3	0.415206102239844	3.24169452494587e-12
GMFG	CH17-340M24.3	0.649734766003049	1.88054201433203e-32
NENF	CH17-340M24.3	0.550834757965137	5.937730947358e-22
IL1R2	CH17-340M24.3	0.411767873854481	5.07733278889833e-12
NR2C2	CH17-340M24.3	-0.400418282478	2.15426122450365e-11
PTH1R	CH17-340M24.3	0.408989819385716	7.26888121430505e-12
TNFRSF18	CH17-340M24.3	0.450624122572904	2.34116569197634e-14
TYROBP	CH17-340M24.3	0.578874339965231	1.42977214325158e-24
HCST	CH17-340M24.3	0.446467794991367	4.3033369044065e-14
TRPC4AP	AL133520.1	0.407000353252689	9.37958679524885e-12
CCL11	AL133520.1	0.475585083390329	5.05721978357074e-16
NGF	AL133520.1	0.431586537799537	3.55937151898119e-13
IFNGR2	AL133520.1	0.414497835348218	3.55709414845387e-12
OGFR	AL133520.1	0.421370221526635	1.43157640703036e-12
NTF3	AC002553.1	0.424777519155876	9.0465329389626e-13
HSPA2	AF001548.1	0.506986273019358	2.54837178940559e-18
UBR1	AF001548.1	0.529131433288879	4.34057003735049e-20
TINAGL1	AF001548.1	0.445527768916154	4.93288336562438e-14
WFDC2	AF001548.1	0.523076664345641	1.36153900493276e-19
STAT3	AF001548.1	0.45421739211423	1.37391006179383e-14
CSRP1	AF001548.1	0.668658059542418	6.29536231203772e-35
TPM2	AF001548.1	0.645437087458832	6.48804809201795e-32
SRC	AF001548.1	0.475881665900513	4.82275257047561e-16
DES	AF001548.1	0.514048963045698	7.17982210060925e-19
BECN1	AF001548.1	0.4460464403104	4.57516088288385e-14
ILK	AF001548.1	0.80336658810727	8.56016594377915e-60
MASP1	AF001548.1	0.450031810704942	2.55462777410231e-14
LANCL1	AF001548.1	0.428180339462947	5.69067410482454e-13
ANXA6	AF001548.1	0.530788253908998	3.16189886955048e-20
GBP2	AF001548.1	0.400945169771404	2.01689198669163e-11
ACTG1	AF001548.1	-0.402570571446443	1.64470379515291e-11
AKT3	AF001548.1	0.408593462472541	7.6486320458245e-12
SEMA4B	AF001548.1	0.530755301352861	3.18194044691538e-20
GPR17	AF001548.1	0.434537089886024	2.3604185767195e-13
PLXNA4	AF001548.1	0.512679489588396	9.20002511558517e-19
PLXNB1	AF001548.1	0.560961107812241	7.18715260766997e-23
CHGB	AF001548.1	0.566433615757369	2.22719384028036e-23
CMTM3	AF001548.1	-0.428426626835339	5.50180290630086e-13
CMTM7	AF001548.1	-0.403055295469161	1.54729782888898e-11
GREM2	AF001548.1	0.611036187105668	6.66923753949825e-28
NTF3	AF001548.1	0.4194434250097	1.85159698903117e-12
TOR2A	AF001548.1	-0.407139695156352	9.21410176389272e-12
IFNGR2	AF001548.1	-0.44214669405162	8.03287750299551e-14
MCHR1	AF001548.1	0.43903311917186	1.25262749529118e-13
SORT1	AF001548.1	0.42557145965422	8.12292820991261e-13
PAK3	AF001548.1	0.50059465888952	7.82107950260455e-18
RFX5	AC018521.6	0.466681555211935	2.05889888294648e-15
UBR1	AC018521.6	0.551391747737382	5.29645722457366e-22
TINAGL1	AC018521.6	0.487579400925288	7.14497085441685e-17
WFDC2	AC018521.6	0.540640759990188	4.63330377775516e-21
STAT3	AC018521.6	0.419448371951325	1.85037823086068e-12
MAPT	AC018521.6	0.485175773584626	1.06413805661731e-16
CSRP1	AC018521.6	0.62785034744207	8.43002606308416e-30
TPM2	AC018521.6	0.565397778934387	2.78476407281288e-23
SRC	AC018521.6	0.45181541448438	1.9633234843954e-14
DES	AC018521.6	0.420313691260981	1.64880448597339e-12
BECN1	AC018521.6	0.487265015344178	7.52844348736636e-17
ILK	AC018521.6	0.619597053052926	7.44603522706054e-29
LANCL1	AC018521.6	0.498133593044164	1.19696894031918e-17
ANXA6	AC018521.6	0.530306373813307	3.4677354302063e-20
GBP2	AC018521.6	0.475802110500445	4.88457981925629e-16
JAK2	AC018521.6	0.436364441541213	1.82658852883399e-13
AKT3	AC018521.6	0.448850388192199	3.03874878507586e-14
CX3CL1	AC018521.6	0.490899759266179	4.09993258106528e-17
SBDS	AC018521.6	0.449464413716039	2.77690023115901e-14
SEMA4B	AC018521.6	0.444640723674612	5.60902318568202e-14
GPR17	AC018521.6	0.444561627522178	5.67353496742639e-14
PLXNA4	AC018521.6	0.452378012314687	1.80629468636521e-14
PLXNB1	AC018521.6	0.483802731955414	1.33417482193331e-16
ARTN	AC018521.6	0.496032967851672	1.71655557612749e-17
CMTM3	AC018521.6	-0.41492888555553	3.36175412067388e-12
CMTM7	AC018521.6	-0.409474021887735	6.82983382676998e-12
IL33	AC018521.6	0.405450813818404	1.14264437713291e-11
IL7	AC018521.6	0.445471764773786	4.97310638813687e-14
NTF3	AC018521.6	0.471178083502451	1.01841059791496e-15
IFNGR2	AC018521.6	-0.402006986389575	1.7654734874956e-11
PTGER3	AC018521.6	0.414652137917761	3.4859296515269e-12
SORT1	AC018521.6	0.506876863691834	2.5982760789284e-18
PAK3	AC018521.6	0.409247224056045	7.03216600232759e-12
TMSB10	AC098487.1	0.408333980449215	7.90763744430392e-12
DDX17	AL137003.2	0.413446832737393	4.08091176760654e-12
IL17B	AL137003.2	0.430005815644125	4.42823749363352e-13
TRH	AL137003.2	0.581083576256658	8.6725614231483e-25
CREB1	AC010834.3	0.650480421832454	1.51384683536299e-32
UBR1	AC010834.3	0.47145652652493	9.74639581355696e-16
ZC3HAV1L	AC010834.3	0.643707935362346	1.06189471233381e-31
TGFB1	AC010834.3	-0.404181790733477	1.34211664004766e-11
EIF2AK2	AC010834.3	0.411087077057454	5.54571154288368e-12
GRN	AC010834.3	-0.417358337988345	2.44150884921294e-12
ADAR	AC010834.3	0.400496078984218	2.13341986753976e-11
NEO1	AC010834.3	0.46881260187754	1.47675259713411e-15
TCF7L2	AC010834.3	0.40611655640615	1.04986496307736e-11
LMBR1	AC010834.3	0.586636408073991	2.42706356424538e-25
SP1	AC010834.3	0.556864607413543	1.70338603698638e-22
IREB2	AC010834.3	0.59763697073177	1.80927230077857e-26
DDX17	AC010834.3	0.617159602026526	1.39957665278898e-28
LANCL1	AC010834.3	0.634408417729292	1.42420667466602e-30
UNC93B1	AC010834.3	-0.408470089889061	7.77073058895641e-12
PTK2	AC010834.3	0.415834197858446	2.98492835543906e-12
HCK	AC010834.3	-0.403055804150867	1.54719862005412e-11
NFAT5	AC010834.3	0.610092234688724	8.458548603732e-28
NFATC3	AC010834.3	0.45372505801328	1.47854609175493e-14
PIK3R1	AC010834.3	0.49252562809154	3.11673021579999e-17
PIK3CA	AC010834.3	0.424661099459437	9.19030549827444e-13
SEMA3E	AC010834.3	0.435321601922613	2.11478991643899e-13
SEMA4F	AC010834.3	0.408205871743845	8.03864145128498e-12
SEMA4G	AC010834.3	0.444164703855067	6.0083803483154e-14
SEMA6A	AC010834.3	0.480859087518759	2.15921369743228e-16
SEMA6D	AC010834.3	0.488442567559262	6.18789649688878e-17
LTB4R2	AC010834.3	0.452273813838285	1.83442018038258e-14
BMP5	AC010834.3	0.419354480578987	1.87364390852277e-12
CMTM1	AC010834.3	0.468549190982323	1.53887003580526e-15
CMTM4	AC010834.3	0.413181878690658	4.22439932657359e-12
BMPR1A	AC010834.3	0.570754225944329	8.6962208482511e-24
BMPR2	AC010834.3	0.524995690072088	9.50049865813767e-20
BRD8	AC010834.3	0.554477086555511	2.80126928216062e-22
GHR	AC010834.3	0.486947423589024	7.93629510412034e-17
NR2C2	AC010834.3	0.651423894456836	1.1495035337797e-32
RORA	AC010834.3	0.412916102344239	4.37326766996743e-12
THRA	AC010834.3	0.433681547970918	2.66006063145143e-13
THRB	AC010834.3	0.442988522993525	7.11808488555416e-14
TYROBP	AC010834.3	-0.411313011052064	5.38578715443873e-12
PLCG1	AC010834.3	0.473672666083785	6.86079939180662e-16
SOS1	AC010834.3	0.492293031287688	3.24170330869239e-17
BRAF	AC010834.3	0.521716334748373	1.75475304426696e-19
PLXNB1	AL135905.1	0.416181104009477	2.85172731868598e-12
CDH1	AC009065.8	0.541685607785123	3.76553537934033e-21
GNRH1	AC009065.8	0.471073578613109	1.03533069920722e-15
PPY	AC009065.8	0.650745165340809	1.40143314176348e-32
CRHR1	LINC01816	0.458341188168559	7.39496159285896e-15
S100A8	LIPE-AS1	0.427666580499242	6.10525349754623e-13
S100A13	LIPE-AS1	0.430436494320145	4.17287307185243e-13
IRF3	LIPE-AS1	0.476972547338942	4.04846799924974e-16
MARCO	LIPE-AS1	0.435843094283484	1.96551693411594e-13
JUND	LIPE-AS1	0.401316605041607	1.92521558034949e-11
NFKBIB	LIPE-AS1	0.416841487769769	2.613988279125e-12
NFYC	ASB16-AS1	0.514683511099374	6.39819529252745e-19
RFX5	ASB16-AS1	0.507745900049445	2.22690673626969e-18
UBR1	ASB16-AS1	0.441879163511431	8.34694779976458e-14
CCR10	ASB16-AS1	0.552537231002411	4.18423481587396e-22
CSRP1	ASB16-AS1	0.492998813316798	2.87689734069212e-17
TPM2	ASB16-AS1	0.480833587418703	2.16819379082986e-16
SRC	ASB16-AS1	0.508832097561215	1.83531848739057e-18
DCK	ASB16-AS1	0.47528821443657	5.30308523808202e-16
ILK	ASB16-AS1	0.450422399939146	2.41182834968778e-14
LTB4R	ASB16-AS1	0.621831725287318	4.15466719001422e-29
VAV3	ASB16-AS1	0.403721853771389	1.42247275959051e-11
IKBKB	ASB16-AS1	0.533553994793332	1.85593970512042e-20
AKT3	ASB16-AS1	0.402154439424302	1.73306716342224e-11
C5	ASB16-AS1	0.431325668158002	3.69030155758894e-13
LTB4R2	ASB16-AS1	0.57003587499533	1.01777751698523e-23
PLXNB1	ASB16-AS1	0.516592873890387	4.51654117406811e-19
CMTM3	ASB16-AS1	-0.435609591482473	2.03103764053576e-13
CMTM7	ASB16-AS1	-0.456156889870428	1.02774092334064e-14
GNRH1	ASB16-AS1	0.484456211681097	1.19818462080044e-16
ADRB2	ASB16-AS1	0.406368098670391	1.01675483759291e-11
BRD8	ASB16-AS1	0.489834045404087	4.9032741387436e-17
IL17RC	ASB16-AS1	0.472714085823925	7.98840290158637e-16
IL22RA1	ASB16-AS1	0.470703753701394	1.09744811447144e-15
SORT1	ASB16-AS1	0.466954900966853	1.97323355252915e-15
PAK3	ASB16-AS1	0.434846206590678	2.26047738005609e-13
CBL	ASB16-AS1	0.415465689993625	3.13306529496877e-12
NEO1	AC106820.4	0.429298723859844	4.88093850680012e-13
TCF7L2	AC106820.4	0.448059364947166	3.41188500904655e-14
DDX17	AC106820.4	0.479623768264159	2.63901406004917e-16
LANCL1	AC106820.4	0.438136162621125	1.42246781901643e-13
NFATC4	AC106820.4	0.489481858325959	5.20124624088508e-17
SEMA4F	AC106820.4	0.444543972846163	5.68803302422067e-14
SEMA4G	AC106820.4	0.527435545899959	5.99253726253737e-20
SEMA6A	AC106820.4	0.550513537968915	6.34166485587684e-22
SEMA6C	AC106820.4	0.421695036082394	1.37059419707508e-12
TGFB2	AC106820.4	0.410691108952247	5.83722293118483e-12
CRHR1	AC106820.4	0.549941005754272	7.12971317443579e-22
FGFRL1	AC106820.4	0.543979651114121	2.38221112395439e-21
IL17RD	AC106820.4	0.42183392707564	1.34529840374635e-12
LGR6	AC106820.4	0.522355188927897	1.5578684166077e-19
NR2F2	AC106820.4	0.438899872294424	1.2765430737812e-13
OPRL1	AC106820.4	0.441544220539686	8.75710974175239e-14
RARG	AC106820.4	0.512440273661082	9.60611462752415e-19
THRA	AC106820.4	0.53523962394551	1.33812960075574e-20
SHC2	AC106820.4	0.420513041919225	1.60549475970166e-12
COLEC12	AL513534.1	0.414065165515238	3.76427834222655e-12
CRABP1	AL513534.1	0.42112163138232	1.48002783611734e-12
BPHL	AL513534.1	0.51094230922201	1.25799788744333e-18
WNT5A	AL513534.1	0.426198283239646	7.45935080719224e-13
NEO1	AL513534.1	0.403106810827797	1.5372821032676e-11
TCF7L2	AL513534.1	0.556680981922077	1.77007086353253e-22
IREB2	AL513534.1	0.475097910155292	5.46681329485772e-16
DDX17	AL513534.1	0.422813528982617	1.1793760686428e-12
HMGB1	AL513534.1	0.428277935829893	5.61508500370091e-13
SEMA4F	AL513534.1	0.521421835250152	1.85355402419809e-19
SEMA4G	AL513534.1	0.544373285775203	2.20144055923104e-21
SEMA6A	AL513534.1	0.743455246549118	8.36953036213758e-47
SEMA6C	AL513534.1	0.400580788024256	2.1109498373297e-11
SEMA6D	AL513534.1	0.418840599263745	2.00612280482082e-12
FGF18	AL513534.1	0.407743394566333	8.52939585469393e-12
CRHR1	AL513534.1	0.608824956681183	1.16232604344789e-27
FGFRL1	AL513534.1	0.55083945479779	5.93201653950326e-22
IL17RD	AL513534.1	0.439967387507785	1.09680978843324e-13
IL4R	AL513534.1	-0.40056649623493	2.11472467575627e-11
LGR6	AL513534.1	0.56021673777574	8.41470610412955e-23
RARG	AL513534.1	0.517575477244746	3.77222090796459e-19
THRA	AL513534.1	0.477346144046358	3.81240533763713e-16
JAG1	AC091182.1	0.422671271925387	1.20216876251776e-12
DDX17	AC253536.6	0.521416512391931	1.85538913401912e-19
LANCL1	AC253536.6	0.403662110970588	1.43324820806255e-11
SEMA6A	AC253536.6	0.545167464534851	1.87681529750732e-21
LTB4R2	AC253536.6	0.462477405013593	3.93946661889048e-15
ACVR2B	AC253536.6	0.488294947348935	6.34215870078791e-17
BRD8	AC253536.6	0.459824857468321	5.90549373377261e-15
GDF5	AL359504.2	0.411938231133521	4.96629790305329e-12
GNRH1	AL359504.2	0.402251730638133	1.71200295178218e-11
OLR1	AC026356.1	0.410242285133046	6.18571402523728e-12
SEMA3B	AC026356.1	0.416348636641265	2.78949275526462e-12
UCN2	AC026356.1	0.404622258734293	1.26931444171093e-11
LTB4R	AC015813.1	0.462661031668209	3.83009579022794e-15
DDX17	AC015813.1	0.428303807438991	5.59521213005569e-13
LANCL1	AC015813.1	0.418302213137858	2.15470985312856e-12
LTB4R2	AC015813.1	0.617899031444131	1.15639689739812e-28
ADRB2	AC015813.1	0.420071417963329	1.70297490547258e-12
SLC11A1	DLGAP1-AS2	0.447874369862912	3.50541205857406e-14
UCN2	DLGAP1-AS2	0.469986051442819	1.22858436303695e-15
HSPA2	AC092111.1	0.401965705553212	1.7746511231828e-11
LANCL1	AC092111.1	0.433451807049688	2.74665566742683e-13
LTB4R2	AC092111.1	0.422992673981797	1.15127213849054e-12
FGF13	AC092111.1	0.435418707889618	2.08617975406147e-13
SOS2	AC092111.1	0.425199220584181	8.54389238431957e-13
S100A2	AC025165.4	0.408470092414167	7.7707280706028e-12
IFNGR1	AC025165.4	0.424366137853448	9.56462078412162e-13
IL20RA	AC025165.4	0.418916850494054	1.98590335209636e-12
CDK4	AC025165.4	0.635910024125533	9.42160449687269e-31
PTGDR	AC018529.1	0.407991066007809	8.2630607097685e-12
TCF7L2	GATA6-AS1	0.446509023011554	4.27760386089306e-14
SEMA4G	GATA6-AS1	0.413051871411753	4.29659214353231e-12
THRA	GATA6-AS1	0.507117505002903	2.48975349328776e-18
NFYC	AC104794.2	0.443913570209672	6.23013217597658e-14
CSRP1	AC104794.2	0.415832496349503	2.98559639623296e-12
CTF1	AC104794.2	0.406551229136448	9.93291616923852e-12
THRA	AC104794.2	0.436205128196358	1.86799184850411e-13
B2M	LINC01150	0.477955696369239	3.4558917766092e-16
CD1D	LINC01150	0.428816407600213	5.21532651522303e-13
CD4	LINC01150	0.614650402669264	2.66469351801732e-28
CD74	LINC01150	0.747035330374479	1.78177160717584e-47
CTSS	LINC01150	0.545858692210055	1.63293143473111e-21
FCER1G	LINC01150	0.560100713468314	8.62378061171435e-23
HLA-B	LINC01150	0.45144424112291	2.07415151565851e-14
HLA-C	LINC01150	0.426247549379783	7.40949840197572e-13
HLA-DMA	LINC01150	0.73162383757905	1.16331485560687e-44
HLA-DMB	LINC01150	0.738793553111236	6.03871283550925e-46
HLA-DOA	LINC01150	0.743685595801223	7.58246237727483e-47
HLA-DPA1	LINC01150	0.726749421040014	8.23661221061403e-44
HLA-DPB1	LINC01150	0.701425817478798	1.12860496530846e-39
HLA-DQA1	LINC01150	0.554782342346468	2.62923576397204e-22
HLA-DQA2	LINC01150	0.452003625682882	1.90936015693915e-14
HLA-DQB1	LINC01150	0.547502362284886	1.17125978364205e-21
HLA-DRA	LINC01150	0.741610698355522	1.83867406946875e-46
HLA-DRB1	LINC01150	0.640033161213829	2.99404167461881e-31
HLA-DRB5	LINC01150	0.583912973337688	4.54632175831962e-25
HLA-E	LINC01150	0.568019575248983	1.57954992257223e-23
CIITA	LINC01150	0.626419370397053	1.23565409189073e-29
TAPBP	LINC01150	0.423862800406369	1.02379957653265e-12
HAMP	LINC01150	0.456005238909909	1.0514057854218e-14
CXCL16	LINC01150	0.667642939516274	8.63815976067366e-35
S100B	LINC01150	0.427759792777672	6.0279079160486e-13
TLR2	LINC01150	0.799313882330067	8.86357111772915e-59
CYBB	LINC01150	0.68868336516825	9.40022202714643e-38
TLR7	LINC01150	0.719384270661576	1.46506830355101e-42
IRF5	LINC01150	0.616901014791828	1.49600290597005e-28
TLR8	LINC01150	0.578107414480194	1.69923982469145e-24
TLR1	LINC01150	0.613717379163189	3.38061003801524e-28
MSR1	LINC01150	0.642465869163312	1.5098299442731e-31
APOBEC3H	LINC01150	0.423229921947989	1.11505671509101e-12
CSK	LINC01150	0.445271563744061	5.11953212379146e-14
IL18	LINC01150	0.568239923542364	1.50569457377054e-23
CD14	LINC01150	0.489101225236754	5.54325595827522e-17
SLC29A3	LINC01150	0.404379871799053	1.30888748701486e-11
UNC93B1	LINC01150	0.597568235111974	1.83943504361575e-26
CCL3	LINC01150	0.428041797122099	5.7996841376938e-13
CCR5	LINC01150	0.441343521710575	9.01224705700626e-14
CCL3L1	LINC01150	0.445756702898077	4.77174061858965e-14
CCR1	LINC01150	0.457236477155577	8.73694091040491e-15
CD86	LINC01150	0.712384990101031	2.07629516822751e-41
HCK	LINC01150	0.607812540070106	1.49677279594557e-27
OLR1	LINC01150	0.592655723546579	5.93522631248203e-26
RNASE2	LINC01150	0.577923555603179	1.77093494344692e-24
LYN	LINC01150	0.593664217195338	4.6741698485998e-26
SYK	LINC01150	0.498134434451121	1.19679550414166e-17
BTK	LINC01150	0.409411437540231	6.88509325423271e-12
BLNK	LINC01150	0.433477451710333	2.73685472830492e-13
VAV1	LINC01150	0.580606542497132	9.66426648461095e-25
PIK3R5	LINC01150	0.706639485448782	1.72592052701494e-40
INPP5D	LINC01150	0.553188777590262	3.65774034130105e-22
CD72	LINC01150	0.424633946378224	9.2241574610706e-13
PTPN6	LINC01150	0.491986787982131	3.41376510469903e-17
LILRB3	LINC01150	0.490402148705001	4.45753795293581e-17
FCGR2B	LINC01150	0.527842956791555	5.5466939833416e-20
SEMA3B	LINC01150	0.538953636223257	6.46633078576195e-21
TYMP	LINC01150	0.41894324130857	1.97895172859854e-12
C5AR1	LINC01150	0.425684575119168	7.99906497703161e-13
CX3CR1	LINC01150	0.657675595627564	1.80851835108335e-33
FPR1	LINC01150	0.569153596968441	1.23406498837544e-23
PTAFR	LINC01150	0.673951839180716	1.18469248743184e-35
CMTM7	LINC01150	0.458454834290775	7.26893163345996e-15
CSF1	LINC01150	0.617835345072045	1.17558703104787e-28
EBI3	LINC01150	0.521751073151397	1.74344544617005e-19
IL16	LINC01150	0.416556735763292	2.71403034207659e-12
IL34	LINC01150	0.534569363680033	1.52434496595625e-20
TNFSF13	LINC01150	0.575105135573228	3.32599348709596e-24
TNFSF13B	LINC01150	0.567277720218002	1.85539049260167e-23
TNFSF8	LINC01150	0.620758580276505	5.50141263173854e-29
C3AR1	LINC01150	0.744396394432739	5.58688615911766e-47
CSF1R	LINC01150	0.718573171319793	2.00023547928429e-42
CSF2RA	LINC01150	0.762668120676232	1.51073877366076e-50
CSF3R	LINC01150	0.720548921549155	9.35093520248245e-43
IFNGR2	LINC01150	0.41711925012078	2.51986998279601e-12
IL10RA	LINC01150	0.61686622564972	1.50946579249559e-28
IL12RB1	LINC01150	0.467101621731148	1.9287013817992e-15
TNFRSF1B	LINC01150	0.582305186490923	6.5672003838672e-25
ITGB2	LINC01150	0.647859061182006	3.23655464334944e-32
TYROBP	LINC01150	0.554631787426831	2.71274394041722e-22
FCGR3A	LINC01150	0.675779146139598	6.60224146595555e-36
LCP2	LINC01150	0.614440080747577	2.81173219553347e-28
GRB2	LINC01150	0.49353407488776	2.62737795145866e-17
HCST	LINC01150	0.406422319785022	1.00975218962843e-11
PTPRC	LINC01150	0.402317375723327	1.69793137437479e-11
CD28	LINC01150	0.474995450957787	5.557004073992e-16
RFX5	AP006621.2	0.451056783494885	2.19636504613604e-14
LTB4R	AP006621.2	0.497193280657726	1.40703319953703e-17
DDX17	AP006621.2	0.487979772004145	6.68424138358756e-17
IKBKB	AP006621.2	0.401971536463862	1.77335197284307e-11
AKT3	AP006621.2	0.438066669652563	1.43652754053382e-13
LTB4R2	AP006621.2	0.551773126302262	4.89718095544517e-22
PLXNB1	AP006621.2	0.422266776293337	1.26935114519746e-12
GNRH1	AP006621.2	0.503251056926286	4.92156130210751e-18
LEFTY2	AP006621.2	0.426941182172497	6.74118909101805e-13
NR2C2	AP006621.2	0.42288695481514	1.16777714461974e-12
THRA	AP006621.2	0.400302907333171	2.18553503239332e-11
PAK3	AP006621.2	0.401444052008117	1.89470429081369e-11
LANCL1	AC092295.2	0.475758790629722	4.91857209743739e-16
AKT2	AC092295.2	0.433169320528236	2.85691080285963e-13
PSPN	AC092354.2	0.408075099745766	8.17454865418844e-12
WNT5A	DNM3OS	0.429033416242506	5.06219641319614e-13
TCF7L2	DNM3OS	0.575587529488383	2.98716627126396e-24
RAC3	DNM3OS	0.40056220826463	2.11585852249125e-11
NFATC4	DNM3OS	0.450990824245994	2.21786006971584e-14
SEMA6A	DNM3OS	0.499822934578528	8.94088426607421e-18
BMP4	DNM3OS	0.52716775220112	6.30458028256384e-20
JAG2	DNM3OS	0.406943056264297	9.44847044726554e-12
CRHR1	DNM3OS	0.65418945507075	5.09977907169725e-33
CRLF1	DNM3OS	0.440750665237782	9.80907083760672e-14
FGFRL1	DNM3OS	0.674431961048452	1.01640504678969e-35
LGR4	DNM3OS	0.469919882900738	1.24141987040529e-15
LGR6	DNM3OS	0.648922644360385	2.38002178967807e-32
RARG	DNM3OS	0.590538963072233	9.77205762590969e-26
THRA	DNM3OS	0.442361543800482	7.78904006353073e-14
HSPA2	AL139220.2	0.480108437622749	2.43945274137655e-16
WFDC2	AL139220.2	0.576476177757415	2.44961922142517e-24
CSRP1	AL139220.2	0.61196637129637	5.27257485991551e-28
TPM2	AL139220.2	0.565684928493408	2.61772642981802e-23
SRC	AL139220.2	0.4747923268669	5.74013604516994e-16
KCNH2	AL139220.2	0.40205573512787	1.75469505794414e-11
CCL28	AL139220.2	0.438242344354221	1.4012445063019e-13
ILK	AL139220.2	0.530661490246559	3.23968196503006e-20
SEMA4B	AL139220.2	0.57622023817307	2.59382470755393e-24
PLXNA4	AL139220.2	0.594738365149539	3.62090524635897e-26
PLXNB1	AL139220.2	0.47027020073552	1.17492611895154e-15
ARTN	AL139220.2	0.406721596964397	9.71937585816604e-12
CALCA	AL139220.2	0.406186670685089	1.04053182741477e-11
CMTM3	AL139220.2	-0.41206143340636	4.8874755707236e-12
CSPG5	AL139220.2	0.479157625369571	2.84599874240403e-16
NTF3	AL139220.2	0.593991564746065	4.32469445364053e-26
IFNGR2	AL139220.2	-0.411227890662574	5.44550378865015e-12
SORT1	AL139220.2	0.451330546674513	2.10930692696274e-14
F2R	AC132938.1	0.411142671031911	5.50593615072209e-12
BMP7	AC132938.1	0.754504401882515	6.48775813427345e-49
ESM1	AC132938.1	0.422382428550696	1.24977743843787e-12
FGF19	AC132938.1	0.699279196377135	2.41652209966966e-39
INHBE	AC132938.1	0.85832469263906	1.9307566423421e-76
TRH	AC132938.1	0.508404332616135	1.98072533095882e-18
RARA	AC132938.1	0.579035873289512	1.37862893138623e-24
COLEC12	AC083805.2	0.400158428552703	2.22532131153222e-11
FGFR4	AC083805.2	0.402496289478162	1.66014887156284e-11
IL20RA	AC083805.2	0.482904130282094	1.54615276308847e-16
CDK4	AC083805.2	0.539253009296032	6.09577445327491e-21
S100A1	LINC00844	0.463736069495952	3.24694570599408e-15
GNRH1	LINC00844	0.421337843627043	1.43779827437236e-12
ANGPTL1	LINC00844	0.412347999512284	4.7088223396185e-12
PAEP	AC090125.1	0.418989656126429	1.96678308929133e-12
CBLB	AC000123.1	0.405027605538581	1.20572436288978e-11
NFYC	LINC01355	0.40161199374597	1.85521631321007e-11
DDX17	LINC01355	0.486333404427125	8.78716495357784e-17
LTB4R2	LINC01355	0.46136345578156	4.67152720427681e-15
GNRH1	LINC01355	0.545865450809102	1.63070786013748e-21
BRD8	LINC01355	0.428241608259756	5.64310577861283e-13
CACYBP	DCST1-AS1	0.41118397987507	5.47656137498716e-12
C5	DCST1-AS1	0.406010910879267	1.06408192584735e-11
CREB1	PAXIP1-AS2	0.638938717255722	4.06584893657842e-31
UBR1	PAXIP1-AS2	0.422929781250148	1.16106340162364e-12
ZC3HAV1L	PAXIP1-AS2	0.487139930658288	7.68656404703818e-17
EIF2AK2	PAXIP1-AS2	0.403177294397076	1.52368073362418e-11
NEO1	PAXIP1-AS2	0.432241594235177	3.25026862969405e-13
FGF2	PAXIP1-AS2	0.405632948529905	1.11649687734758e-11
LMBR1	PAXIP1-AS2	0.653192952065041	6.84159131399087e-33
SP1	PAXIP1-AS2	0.450334980155507	2.44309495663863e-14
IREB2	PAXIP1-AS2	0.506360895318119	2.84685042581454e-18
DDX17	PAXIP1-AS2	0.458085014077868	7.68694309292746e-15
LANCL1	PAXIP1-AS2	0.579403699774839	1.26879747801701e-24
NFAT5	PAXIP1-AS2	0.642256876601516	1.60168459296446e-31
PIK3R1	PAXIP1-AS2	0.569276248284072	1.20148796215921e-23
SEMA6D	PAXIP1-AS2	0.425361373597432	8.35796036359604e-13
IL6ST	PAXIP1-AS2	0.41191699836458	4.98000676134913e-12
ACVR2A	PAXIP1-AS2	0.422487391751596	1.23226788426636e-12
BMPR1A	PAXIP1-AS2	0.430533132135856	4.11757935526624e-13
BMPR2	PAXIP1-AS2	0.572497708155866	5.92667654380161e-24
BRD8	PAXIP1-AS2	0.436270513550499	1.85088937918333e-13
GHR	PAXIP1-AS2	0.500607633035449	7.80348216506975e-18
NR2C2	PAXIP1-AS2	0.539512394405604	5.79165302147749e-21
NR3C1	PAXIP1-AS2	0.474820627650097	5.71427067771672e-16
THRB	PAXIP1-AS2	0.408313024328681	7.92892399226159e-12
SOS1	PAXIP1-AS2	0.454916363597853	1.23769780594751e-14
BRAF	PAXIP1-AS2	0.58051009262118	9.87794619377257e-25
CCL24	IQCH-AS1	0.45242160375182	1.79465390030883e-14
SEMA3G	IQCH-AS1	0.433926937644054	2.57051171618847e-13
CREB1	AC008537.2	0.412522925842737	4.60291352912895e-12
UBR1	AC008537.2	0.579814443564925	1.15631605741092e-24
WFDC2	AC008537.2	0.455094110010062	1.20522275216667e-14
CSRP1	AC008537.2	0.530300437126935	3.47167896059521e-20
TPM2	AC008537.2	0.478157927547194	3.34499180938159e-16
ILK	AC008537.2	0.51814567594115	3.39701008379843e-19
LANCL1	AC008537.2	0.586017417138166	2.80065135096956e-25
AKT3	AC008537.2	0.432476024574203	3.14614583056602e-13
GSK3B	AC008537.2	0.452211443410451	1.85145977623595e-14
SEMA4B	AC008537.2	0.411909387648112	4.98492956395041e-12
PLXNA4	AC008537.2	0.517301051758736	3.96702628337152e-19
PLXNB1	AC008537.2	0.520024818946683	2.40181747389126e-19
CMTM7	AC008537.2	-0.42722180876917	6.48785435313966e-13
CSPG5	AC008537.2	0.421367064623903	1.43218189289152e-12
FGF13	AC008537.2	0.50502731394416	3.60255062602069e-18
NTF3	AC008537.2	0.564963646802813	3.05741104175655e-23
NR2C2	AC008537.2	0.508528128267812	1.93751980377371e-18
SORT1	AC008537.2	0.449597069301561	2.72329836010366e-14
SOS2	AC008537.2	0.415441934126155	3.14285700249119e-12
PAK3	AC008537.2	0.413772886658634	3.91084377597935e-12
CDH1	ATP2A1-AS1	0.406147412029689	1.04574767120731e-11
FCER1G	CYTOR	0.419466837325069	1.8458358967501e-12
PSME2	CYTOR	0.403951120546437	1.38184864995714e-11
TMSB10	CYTOR	0.496866642927562	1.48815014345978e-17
S100A6	CYTOR	0.435067760281219	2.19140099720914e-13
S100A10	CYTOR	0.441403075807884	8.93579084298186e-14
S100A11	CYTOR	0.564005301538566	3.75570017182084e-23
CD14	CYTOR	0.425813322978113	7.86032589651189e-13
TNFRSF12A	CYTOR	0.43939161118138	1.19043622247789e-13
TYROBP	CYTOR	0.410383362713656	6.07404497255899e-12
NENF	AC026304.1	0.436466083073823	1.80064307842016e-13
PTGDS	AC009041.2	0.795455271870209	7.81083761653114e-58
PDGFRA	AC009041.2	0.489365064003897	5.30392738446468e-17
RAC3	AC009041.2	0.504978341833956	3.63376025165823e-18
NFATC4	AC009041.2	0.484543071410019	1.18116451054094e-16
SEMA3F	AC009041.2	0.546928930884093	1.31549979274553e-21
JAG2	AC009041.2	0.429083973388617	5.02715653270501e-13
MIA	AC009041.2	0.610772038886804	7.12845229681804e-28
NRTN	AC009041.2	0.410479281931473	5.99924498351409e-12
SCT	AC009041.2	0.676129629216247	5.89903043613871e-36
UCN	AC009041.2	0.520900923451023	2.04186587923553e-19
CRLF1	AC009041.2	0.847245758698487	1.44358458231667e-72
FGFR3	AC009041.2	0.493852391026315	2.48918889468733e-17
FGFRL1	AC009041.2	0.451569341412599	2.0361312694633e-14
TNFRSF4	AC009041.2	0.474717797675191	5.80880157520691e-16
SHC2	AC009041.2	0.446437114697013	4.32258457808435e-14
NTF3	TMEM220-AS1	0.419616245726106	1.80948038735763e-12
SEMA6A	AL355297.4	0.422067941709964	1.30370434411046e-12
BRD8	AL355297.4	0.404825125951985	1.23709121994288e-11
CNTFR	AL355297.4	0.453148734101125	1.6109582603393e-14
BMP7	AL354836.1	0.501300382386855	6.91821897029227e-18
FGF19	AL354836.1	0.470561725767418	1.12226133913639e-15
INHBE	AL354836.1	0.578483699602802	1.56130303695e-24
JAG2	AL354836.1	0.476812961999901	4.15361562433727e-16
UCN	AL354836.1	0.443282827488747	6.82294864121184e-14
CRLF1	AL354836.1	0.42382866934193	1.02852949473299e-12
RARA	AL354836.1	0.442013099654875	8.18824084165033e-14
FABP5	AC009063.3	0.450486380038728	2.38919350142361e-14
BMP2	AC009063.3	0.479442414190928	2.71772703910732e-16
CMTM1	AC009063.3	0.540511097965741	4.75385098221669e-21
AGTR1	AC009063.3	0.44705774271645	3.9491076173842e-14
LMBR1L	MIR202HG	0.696058531154237	7.47818051447736e-39
NOS2	MIR202HG	0.679938923456275	1.71707288271982e-36
CD22	MIR202HG	0.685970925484127	2.34013480214358e-37
SEMA4G	MIR202HG	0.571327287015565	7.66843631480646e-24
BMP6	MIR202HG	0.771934705870308	1.75379679646744e-52
INHA	MIR202HG	0.995186158795012	2.79699382834376e-261
LEFTY1	MIR202HG	0.997489755648437	1.49075404594088e-297
DHX58	SCAMP1-AS1	0.423635905025363	1.05564585624556e-12
LRSAM1	SCAMP1-AS1	0.42588356730838	7.78562329938586e-13
NFYC	AL357079.1	0.441164123445864	9.24644373485361e-14
RFX5	AL357079.1	0.439447485111209	1.18101893104369e-13
UBR1	AL357079.1	0.466162076006753	2.23185158373383e-15
WFDC2	AL357079.1	0.54882530507499	8.95201448327756e-22
MAPT	AL357079.1	0.44170707394767	8.5552822406357e-14
CSRP1	AL357079.1	0.501410392546181	6.7870172441099e-18
TPM2	AL357079.1	0.50044526973832	8.02652824985962e-18
SRC	AL357079.1	0.476887956782175	4.10387400248808e-16
DES	AL357079.1	0.410482372460925	5.99684990360688e-12
ILK	AL357079.1	0.426415600004175	7.24188177470471e-13
LANCL1	AL357079.1	0.442946229158742	7.16151066931993e-14
GBP2	AL357079.1	0.417015306014875	2.55469749518537e-12
PLXNA4	AL357079.1	0.45004724563381	2.54883106083192e-14
PLXNB1	AL357079.1	0.500552341088721	7.8787478113342e-18
ARTN	AL357079.1	0.592038560177599	6.86655493900124e-26
BMP1	AL357079.1	-0.424323072476425	9.62050174611414e-13
CMTM3	AL357079.1	-0.41768323015608	2.338822528835e-12
NTF3	AL357079.1	0.46207268104193	4.19143093591785e-15
SORT1	AL357079.1	0.430943062166816	3.89087431437768e-13
JUN	LINC01358	0.420699985234932	1.56588982050531e-12
MALT1	LINC00909	0.408089447856728	8.15952849480741e-12
BRD8	LINC00909	0.578292156782396	1.63008073066624e-24
PDGFRB	AP001189.3	0.4292777036074	4.89506536608434e-13
FYN	AP001189.3	0.465703487257149	2.39629461567615e-15
RASGRP3	LINC00987	0.401737898469072	1.82613901821459e-11
KL	LINC00987	0.42754569311776	6.20700715814186e-13
KDR	LINC00987	0.449227818235701	2.87507282669493e-14
UBR1	AC073569.2	0.659420178778975	1.07092572054259e-33
WFDC2	AC073569.2	0.496749407364699	1.51836886539063e-17
A2M	AC073569.2	0.430721953052172	4.01159716678476e-13
CSRP1	AC073569.2	0.594231292910839	4.08521933314766e-26
TPM2	AC073569.2	0.521553182026974	1.8088314502576e-19
SRC	AC073569.2	0.546106176676989	1.55342187613206e-21
BECN1	AC073569.2	0.419809614381087	1.76346332910087e-12
ILK	AC073569.2	0.674986393158166	8.51281235530689e-36
LANCL1	AC073569.2	0.43249723690811	3.13688662470233e-13
ANXA6	AC073569.2	0.469221372786468	1.38518687366247e-15
SLC29A3	AC073569.2	-0.416738892511183	2.64961169931468e-12
IKBKB	AC073569.2	0.422566834156724	1.21917492772048e-12
AKT3	AC073569.2	0.55168970622404	4.98190446735078e-22
SEMA4B	AC073569.2	0.463127892740793	3.56523438796631e-15
GPR17	AC073569.2	0.426411245222732	7.24617823799464e-13
PLXNA4	AC073569.2	0.514914933789693	6.13445161962803e-19
PLXNB1	AC073569.2	0.613114106173995	3.94125663331605e-28
PLXNB3	AC073569.2	0.403326102418336	1.49534859781551e-11
CMTM3	AC073569.2	-0.445785342967498	4.75194707952681e-14
CMTM7	AC073569.2	-0.49198355041181	3.41563113104975e-17
NTF3	AC073569.2	0.523166016685323	1.33898364631428e-19
TOR2A	AC073569.2	-0.482294695277714	1.70835259748482e-16
AR	AC073569.2	0.447327241303773	3.79693149834586e-14
BMPR1A	AC073569.2	0.449876255450087	2.61377210410102e-14
IFNGR2	AC073569.2	-0.486287423603488	8.85436550909479e-17
IL10RB	AC073569.2	-0.410174380969171	6.24017372273238e-12
NR2C2	AC073569.2	0.517931265784233	3.53359034362828e-19
PTGER3	AC073569.2	0.417420951351347	2.42138306304093e-12
SORT1	AC073569.2	0.572970400838546	5.33941552056444e-24
VIPR2	AC073569.2	0.417225358497276	2.48479488515421e-12
SOS2	AC073569.2	0.492313375212425	3.2305793428016e-17
PAK3	AC073569.2	0.56193218703798	5.84733918878754e-23
CBL	AC073569.2	0.50632865570656	2.86313439295269e-18
RFX5	AC005261.3	-0.415412800818018	3.15490591559038e-12
UBR1	AC005261.3	-0.511598708885372	1.11795472922727e-18
CSRP1	AC005261.3	-0.403316562265885	1.49714949283135e-11
DCK	AC005261.3	-0.42396330286133	1.00999474688433e-12
BECN1	AC005261.3	-0.48330385888126	1.448066764441e-16
ILK	AC005261.3	-0.504059555950652	4.27098898143004e-18
CMTM3	AC005261.3	0.511485130203389	1.14104046216019e-18
NFYC	AP001767.3	0.423941948399707	1.01291267811414e-12
WFDC2	AP001767.3	0.452596894439302	1.74857996230487e-14
CSRP1	AP001767.3	0.512276789735168	9.89371301957729e-19
TPM2	AP001767.3	0.46651861977417	2.11168297218735e-15
CX3CL1	AP001767.3	0.420644287525527	1.57758893772039e-12
ARTN	AP001767.3	0.438941328776552	1.26905492795686e-13
GNRH1	AP001767.3	0.58029796399565	1.03644113347804e-24
ANGPTL1	AP001767.3	0.43894523529807	1.26835152231868e-13
IL17RC	AP001767.3	0.41571616204211	3.0316184743752e-12
RFXAP	AC012313.2	0.400415764766882	2.15493900822974e-11
SLC22A17	AC012313.2	0.413915215630416	3.83879017381348e-12
CRABP1	AC012313.2	0.410372589561125	6.08250266479929e-12
NEO1	AC012313.2	0.414446672045112	3.58100182250795e-12
TCF7L2	AC012313.2	0.435536498406799	2.05198237775694e-13
DDX17	AC012313.2	0.468986052442853	1.4371972648569e-15
LANCL1	AC012313.2	0.467547299560776	1.79937916250566e-15
HMGB1	AC012313.2	0.413621090983542	3.98914228221838e-12
NFATC4	AC012313.2	0.42643746597717	7.22034617494042e-13
SEMA4F	AC012313.2	0.439607096891607	1.1545162161607e-13
SEMA4G	AC012313.2	0.468886973960331	1.45966321833726e-15
SEMA6A	AC012313.2	0.509878468851968	1.52235770208931e-18
SEMA6D	AC012313.2	0.468280427513392	1.60488495274009e-15
LTB4R2	AC012313.2	0.408999811729789	7.25954890769265e-12
BMPR1A	AC012313.2	0.419801957670429	1.76526354313508e-12
BRD8	AC012313.2	0.451111226257998	2.17877663364334e-14
FGFRL1	AC012313.2	0.411964883736221	4.94914179210073e-12
IL17RD	AC012313.2	0.519046830523216	2.87748259995695e-19
LGR6	AC012313.2	0.442211814038842	7.95819429739879e-14
NR2F2	AC012313.2	0.404294160715781	1.32316647705128e-11
OPRL1	AC012313.2	0.407879370267098	8.38215517134182e-12
RARG	AC012313.2	0.43027623497932	4.26617105460626e-13
THRA	AC012313.2	0.491986736888825	3.41379454539263e-17
TNFRSF1B	AC012313.2	-0.405966428625998	1.07012393760709e-11
APOM	AP006621.3	0.417013423495579	2.55533255876366e-12
LTB4R	AP006621.3	0.434515349402753	2.3676077060569e-13
CDH1	AP006621.3	0.4170266610502	2.55087016196443e-12
HRAS	AP006621.3	0.433311645978472	2.80083131181652e-13
PLXNB1	AP006621.3	0.400166411524759	2.22310469784046e-11
GNRH1	AP006621.3	0.425918966802873	7.74824004310459e-13
NENF	AP006621.3	0.448956459543082	2.99185144993056e-14
UCN	AP006621.3	0.47782573541723	3.52905299746917e-16
IL17RC	AP006621.3	0.407950467532336	8.30615651653793e-12
WFDC2	AC079313.1	0.463864642163122	3.18330915879772e-15
CSRP1	AC079313.1	0.498891875724097	1.05026175038601e-17
TPM2	AC079313.1	0.401966533702678	1.77446655172057e-11
PLXNB1	AC079313.1	0.473919943464583	6.59619757058676e-16
GNRH1	AC079313.1	0.415107592073511	3.28387158590286e-12
NTF3	AC079313.1	0.462505225645436	3.92270190708137e-15
IL4R	AC079313.1	0.407077956584866	9.28706977667254e-12
SSTR1	AC079313.1	0.408880878137067	7.37138772556796e-12
PAK3	AC079313.1	0.43578975222383	1.98030028295516e-13
CRHR1	AC006504.8	0.432113481169604	3.30858423557588e-13
CD74	AC012368.1	0.464633735218086	2.82737092589001e-15
HLA-DMA	AC012368.1	0.449451815537951	2.78204406011149e-14
HLA-DMB	AC012368.1	0.456253017020951	1.01301111678739e-14
HLA-DOA	AC012368.1	0.428985076236832	5.09592251862672e-13
HLA-DPA1	AC012368.1	0.440532712128345	1.01189824974814e-13
HLA-DPB1	AC012368.1	0.431530488770004	3.5871142541817e-13
HLA-DRA	AC012368.1	0.418560396182587	2.0821626034764e-12
CIITA	AC012368.1	0.455897459482218	1.06854776858315e-14
TAPBPL	AC012368.1	0.402412626257678	1.67771363401068e-11
HAMP	AC012368.1	0.49443593513114	2.25412693112116e-17
CXCL16	AC012368.1	0.419101608569267	1.93773181391666e-12
APOBEC3G	AC012368.1	0.41416319169199	3.71633197164777e-12
TLR2	AC012368.1	0.437011543183044	1.66743762004469e-13
IRF5	AC012368.1	0.42468697830889	9.15815495644479e-13
IL18	AC012368.1	0.402595478200138	1.6395564425456e-11
IRF9	AC012368.1	0.40206945146959	1.75167391630905e-11
TBK1	AC012368.1	0.403412050387571	1.47921899722158e-11
ALB	AC012368.1	0.468090774358651	1.65312894982233e-15
RNASE2	AC012368.1	0.405769535098846	1.09727157291945e-11
NFATC2	AC012368.1	0.431316515754353	3.69497948869612e-13
PIK3R5	AC012368.1	0.456099014395351	1.03671015857673e-14
INPP5D	AC012368.1	0.418841071097434	2.00599707412769e-12
PLCG2	AC012368.1	0.424898864903204	8.89901300565104e-13
IL16	AC012368.1	0.461267848897435	4.74022961943638e-15
IL34	AC012368.1	0.408107803599972	8.14035218000221e-12
SCGB3A1	AC012368.1	0.447255231553837	3.83702217765341e-14
TNFSF8	AC012368.1	0.405890670880098	1.08049107973489e-11
CSF2RA	AC012368.1	0.524609214894808	1.0216456191896e-19
CSF3R	AC012368.1	0.440227738468626	1.05687408224125e-13
IL10RA	AC012368.1	0.418920716554562	1.98488350370563e-12
TNFRSF1B	AC012368.1	0.417096196717667	2.52755408281179e-12
LTB4R	AL122125.1	0.409228282620032	7.04932591279744e-12
GNRH1	AL122125.1	0.458561911465712	7.15211055072833e-15
WFDC2	AC027307.3	0.454878374081059	1.24474887009657e-14
MAPT	AC027307.3	0.467561324119377	1.79545059402097e-15
CSRP1	AC027307.3	0.426582616678283	7.07896457473831e-13
LANCL1	AC027307.3	0.406500268910523	9.99767308322155e-12
TBK1	AC020907.4	0.617640496029178	1.23627083482375e-28
ALB	AC020907.4	0.757069695753859	2.02282301703596e-49
SEMA5A	AC020907.4	0.419844644916746	1.75524990210818e-12
AMH	AC020907.4	0.411532242924655	5.23490681219459e-12
GRP	AC020907.4	0.535652798074351	1.23467931032433e-20
SCGB3A1	AC020907.4	0.671344698497019	2.70858385567739e-35
CANX	AC018647.2	0.44157490148201	8.71873388000067e-14
CREB1	AC018647.2	0.408538079693243	7.70320996466638e-12
UBR1	AC018647.2	0.473640290538304	6.89620385382664e-16
NOD1	AC018647.2	0.428515383404549	5.4352489939721e-13
LANCL1	AC018647.2	0.414020092682542	3.78652610825292e-12
CRABP1	AC107294.2	0.433178199405977	2.85338048667789e-13
MDK	AC107294.2	0.419741712668159	1.77949076152558e-12
LTB4R	LINC00921	0.437142819338758	1.63684500927124e-13
GNRH1	LINC00921	0.41507545511353	3.29774636079516e-12
JAG1	LINC00921	0.475021107462454	5.53428381452296e-16
IL4R	LINC00921	0.433212673986976	2.83971343692384e-13
ILK	AL355607.1	0.45261485065675	1.74392613627529e-14
AR	AL355607.1	0.42749484582893	6.2502992445827e-13
ESR1	AL355607.1	0.522464403737778	1.52645517650151e-19
CCL11	MINCR	0.413768815835264	3.91292388698739e-12
CREB1	TRAPPC12-AS1	0.47426193982921	6.2466474757515e-16
ZC3HAV1L	TRAPPC12-AS1	0.433060073326401	2.90069901213907e-13
EIF2AK2	TRAPPC12-AS1	0.406790433058304	9.63437026266206e-12
NEO1	TRAPPC12-AS1	0.408974699019861	7.28302504063697e-12
SP1	TRAPPC12-AS1	0.407699711157444	8.57723066396145e-12
IREB2	TRAPPC12-AS1	0.577318849202796	2.02839775467033e-24
BACH2	TRAPPC12-AS1	0.469886050911651	1.2480333082002e-15
NFAT5	TRAPPC12-AS1	0.459910669863482	5.82897405052867e-15
NFATC3	TRAPPC12-AS1	0.437006246666945	1.66868357014704e-13
SEMA6D	TRAPPC12-AS1	0.446601047548229	4.2207068344119e-14
LIFR	TRAPPC12-AS1	0.402478352261356	1.66389957833116e-11
NR2C2	TRAPPC12-AS1	0.479546264898961	2.67237561417685e-16
PLCG1	TRAPPC12-AS1	0.45934426487987	6.35255804935712e-15
SOS1	TRAPPC12-AS1	0.42121950219483	1.46076440483519e-12
ELANE	AC129507.1	0.590146468950364	1.07143118028222e-25
DUOX2	AC129507.1	0.509472535759568	1.63700049724179e-18
TNFSF10	AC129507.1	0.402760163085568	1.60591436151264e-11
IL6ST	AC129507.1	0.404447654821771	1.29770156201863e-11
ACVRL1	AC129507.1	0.433829391089256	2.60575077335767e-13
HSPA2	AC004825.2	0.463874917135731	3.17827660569665e-15
CSRP1	AC004825.2	0.406891184561487	9.51125645964247e-12
CCL28	AC004825.2	0.420966891704942	1.51099108079753e-12
PLXNA4	AC004825.2	0.427590744496461	6.16889439187375e-13
PLXNB1	AC004825.2	0.425644927386757	8.04226864326762e-13
CSPG5	AC004825.2	0.431018873868827	3.85030430090784e-13
NTF3	AC004825.2	0.537493153359125	8.61634421662933e-21
IGF1R	AC004825.2	0.492202982503211	3.29139435178164e-17
SORT1	AC004825.2	0.448284140429839	3.30152510278955e-14
EDNRA	AC011450.1	0.448174281196844	3.35502046333066e-14
BMP5	AC011450.1	0.447072387700144	3.94068708693642e-14
ACVR2B	AC011450.1	0.583214518481368	5.33524616709966e-25
BMPR1A	AC011450.1	0.413612061132382	3.99384785312829e-12
MC4R	AC011450.1	0.402605808950661	1.63742604304503e-11
PLCG1	AC011450.1	0.445474293969699	4.97128298952086e-14
SEMA4F	LINC00900	0.433770646662731	2.62719952786652e-13
SEMA6D	LINC00900	0.437823767327059	1.48674580098833e-13
NFYB	LINC01410	0.835800841598777	7.08723416452667e-69
IL20RA	LINC01410	0.625541903643781	1.56064147077304e-29
SECTM1	AL137026.1	0.432043682160422	3.34078453338793e-13
STC2	AL137026.1	0.402983773060251	1.56130876075623e-11
LMBR1L	AC016957.2	0.751940930043829	2.04960461647545e-48
NOS2	AC016957.2	0.67023040269541	3.84701440733599e-35
CD22	AC016957.2	0.731605339457068	1.1720829619645e-44
SEMA4G	AC016957.2	0.567511210943213	1.76381664711884e-23
BMP6	AC016957.2	0.768276377055817	1.04413250405266e-51
INHA	AC016957.2	0.960318369399343	1.57295328076359e-144
LEFTY1	AC016957.2	0.955270223305765	5.47036250768563e-138
NDP	AC016957.2	0.416790230327777	2.63172727312876e-12
CD74	SERPINB9P1	0.439612274543652	1.15366629621867e-13
HLA-DMA	SERPINB9P1	0.438450339124592	1.36056370560138e-13
HLA-DMB	SERPINB9P1	0.432406743231543	3.17657348919506e-13
HLA-DOA	SERPINB9P1	0.435740326110392	1.99409524877075e-13
HLA-DPA1	SERPINB9P1	0.402885115880206	1.58083813732381e-11
HLA-DPB1	SERPINB9P1	0.416430542802689	2.75955035597685e-12
HLA-DRA	SERPINB9P1	0.418880307517672	1.9955684910116e-12
TLR2	SERPINB9P1	0.434075468606495	2.51774635468397e-13
PIK3R5	SERPINB9P1	0.412699945631986	4.49810153939609e-12
PIK3CD	SERPINB9P1	0.42132501046955	1.44027163717396e-12
TNFSF13B	SERPINB9P1	0.410338123907637	6.10963780149867e-12
LCP2	SERPINB9P1	0.400235303210907	2.20406477696413e-11
NENF	AP001363.2	0.53569646850331	1.22421574887683e-20
UCN	AP001363.2	0.446165253123503	4.49685804730361e-14
LTB4R	AL136295.6	0.495358304585699	1.92627172642139e-17
NFATC4	AL136295.6	0.509159336585369	1.73120625981098e-18
CTF1	AL136295.6	0.432432595991433	3.16518576658471e-13
GNRH1	AL136295.6	0.407403308839157	8.90877280877998e-12
UCN	AL136295.6	0.506486415802184	2.78431244439922e-18
VDR	PLBD1-AS1	0.401471353451063	1.8882297020242e-11
LTB4R2	LAMC1-AS1	0.476623852795066	4.28168304400265e-16
GNRH1	LAMC1-AS1	0.419919496555613	1.73782465414129e-12
NR2C2	LAMC1-AS1	0.444545179646408	5.68704084546722e-14
UBR1	PWAR6	0.41726669350977	2.47126044105616e-12
TRAF3	PWAR6	0.401457024816529	1.89162507478385e-11
IREB2	PWAR6	0.403090221098538	1.54050060377205e-11
DDX17	PWAR6	0.413963208145837	3.81478707746037e-12
LANCL1	PWAR6	0.524136017830574	1.11655412174209e-19
SEMA4G	PWAR6	0.47877130727841	3.02952304940022e-16
SEMA6D	PWAR6	0.50054691850706	7.88616748764232e-18
BRD8	PWAR6	0.42281604098604	1.17897740262826e-12
NR2C2	PWAR6	0.451464895984267	2.06782662738292e-14
RARA	PWAR6	0.47549419666284	5.13128099846202e-16
LTB4R	AC092117.1	0.477903526748016	3.48508025986259e-16
GNRH1	AC092117.1	0.405924419077061	1.07586075073111e-11
UCN	AC092117.1	0.44328940101186	6.81649500512551e-14
IREB2	UBL7-AS1	0.469420471762495	1.34262508780891e-15
HSPA2	AC022034.1	0.488732480264101	5.8955706493938e-17
RFX5	AC022034.1	0.446462444505652	4.30668755797068e-14
UBR1	AC022034.1	0.63938012698244	3.59432684271206e-31
TINAGL1	AC022034.1	0.414650730433483	3.48657246958822e-12
WFDC2	AC022034.1	0.715582304823446	6.24622843006829e-42
A2M	AC022034.1	0.491294931950369	3.83612491152822e-17
STAT3	AC022034.1	0.472194150669255	8.67397717564677e-16
MAPT	AC022034.1	0.436149690865579	1.88261309419456e-13
CSRP1	AC022034.1	0.72694864501184	7.60968456445452e-44
TPM2	AC022034.1	0.547425865952605	1.18956244629659e-21
SRC	AC022034.1	0.486398805660384	8.6924421973041e-17
DES	AC022034.1	0.452174442641965	1.8616414305312e-14
BECN1	AC022034.1	0.448607297577896	3.14895392949332e-14
ILK	AC022034.1	0.669991256737034	4.14706723061814e-35
LANCL1	AC022034.1	0.553955659725958	3.12109760231347e-22
TANK	AC022034.1	0.432537436276959	3.11941248714214e-13
ANXA6	AC022034.1	0.565802275813335	2.55233896955739e-23
GBP2	AC022034.1	0.477479760844324	3.73129571362411e-16
ACTG1	AC022034.1	-0.464787357849648	2.76109404366804e-15
JAK2	AC022034.1	0.407836238437017	8.42859010786921e-12
AKT3	AC022034.1	0.477946619375834	3.46095301310148e-16
CX3CL1	AC022034.1	0.448255166689849	3.31555219323637e-14
SBDS	AC022034.1	0.457659964816908	8.19647221345785e-15
SEMA4B	AC022034.1	0.543159291946531	2.80713552500897e-21
PLXNA4	AC022034.1	0.663294089907546	3.30352836136402e-34
PLXNB1	AC022034.1	0.556573719985115	1.81020526619806e-22
PLXNB3	AC022034.1	0.429647269070097	4.65241421032424e-13
ARTN	AC022034.1	0.437139670890656	1.63757226608419e-13
CMTM3	AC022034.1	-0.431955195361559	3.38204610663829e-13
CMTM7	AC022034.1	-0.411392987269815	5.33026113465327e-12
CSPG5	AC022034.1	0.420620401061385	1.58263228785204e-12
FGF13	AC022034.1	0.421715300584578	1.36687478753999e-12
FGF7	AC022034.1	0.403153169606909	1.52832290736994e-11
IL33	AC022034.1	0.423979425826213	1.00779709619338e-12
IL7	AC022034.1	0.556738784117163	1.74880726424149e-22
NTF3	AC022034.1	0.605789734163058	2.47409837237309e-27
TOR2A	AC022034.1	-0.423441354046486	1.08372029846261e-12
IFNGR2	AC022034.1	-0.45575201300416	1.09211461597379e-14
MCHR1	AC022034.1	0.414761545363781	3.43631363381036e-12
SDC4	AC022034.1	0.400178084851417	2.21986725979895e-11
SORT1	AC022034.1	0.553183564265407	3.66168254838881e-22
PAK3	AC022034.1	0.557609140663864	1.45742407676437e-22
CBL	AC022034.1	0.46018395385025	5.59169260863734e-15
CANX	AC139795.2	0.413265723155662	4.17846913938544e-12
CREB1	AC139795.2	0.425036030766236	8.73508575074054e-13
UBR1	AC139795.2	0.45709629530052	8.92341041788969e-15
MAVS	AC139795.2	0.406890443093082	9.51215687932282e-12
ZC3HAV1L	AC139795.2	0.408097776606209	8.15082197161004e-12
ADAR	AC139795.2	0.423984023861316	1.00717121356468e-12
IREB2	AC139795.2	0.401623294782206	1.85258807217722e-11
DDX17	AC139795.2	0.450464553513683	2.39689183662717e-14
LANCL1	AC139795.2	0.443759447094245	6.37016295259853e-14
NFAT5	AC139795.2	0.492339592955088	3.21629879173749e-17
LTB4R2	AC139795.2	0.44175153785479	8.50097178090624e-14
PLXNA3	AC139795.2	0.432193342634486	3.27211344018488e-13
BRD8	AC139795.2	0.420815704165717	1.5418533287875e-12
NR2C2	AC139795.2	0.433656936871484	2.66920813931723e-13
HSP90AB1	AC104051.2	0.544372191984253	2.20192367535448e-21
NOV	AC104051.2	0.475472046061806	5.14949135326584e-16
TCF7L2	AC018553.1	0.554308542779766	2.90095225753648e-22
NFATC4	AC018553.1	0.410935163426807	5.65583318059223e-12
SEMA3A	AC018553.1	0.424776167898885	9.04818901874411e-13
SEMA6A	AC018553.1	0.530064880816776	3.63175797156607e-20
JAG2	AC018553.1	0.449853561340764	2.62251188544363e-14
CRHR1	AC018553.1	0.642500589364757	1.49508198864545e-31
CRLF1	AC018553.1	0.463101223742936	3.57986915998526e-15
FGFRL1	AC018553.1	0.593856599485423	4.46554854576329e-26
LGR6	AC018553.1	0.602979943435329	4.94332863697578e-27
RARG	AC018553.1	0.474954279847757	5.59365446275841e-16
THRA	AC018553.1	0.466375634611472	2.15909375630831e-15
SEMA7A	LINC00941	0.448504018448621	3.19694956596145e-14
FGF5	LINC00941	0.476301939861478	4.50863994455228e-16
VEGFC	LINC00941	0.506633355360179	2.71281457187901e-18
MET	LINC00941	0.449403890820397	2.80169695854613e-14
TNFRSF12A	LINC00941	0.48446275562428	1.19689400961923e-16
SYK	LINC02458	0.554776586582286	2.63238130298862e-22
CREB1	AC024075.3	0.592640411587369	5.95675111296836e-26
UBR1	AC024075.3	0.455809967101984	1.08266393832509e-14
ZC3HAV1L	AC024075.3	0.450339743566167	2.44138111011031e-14
SP1	AC024075.3	0.426012247476723	7.65056884590941e-13
IREB2	AC024075.3	0.554024521645375	3.07688533474408e-22
DDX17	AC024075.3	0.465756821171623	2.37657668992948e-15
LANCL1	AC024075.3	0.50469616163901	3.81882933869054e-18
PRDX1	AC024075.3	-0.41632919590944	2.79664607068831e-12
NFAT5	AC024075.3	0.547382542300389	1.20005260989613e-21
SEMA6D	AC024075.3	0.445196005140191	5.17588345846977e-14
LTB4R2	AC024075.3	0.417409299803976	2.42511592517393e-12
BMPR2	AC024075.3	0.472330553020096	8.48873808986708e-16
BRD8	AC024075.3	0.409075964604714	7.18880867521256e-12
NR2C2	AC024075.3	0.573096071210836	5.19317882021944e-24
NR3C1	AC024075.3	0.436619233495668	1.76222768998089e-13
BRAF	AC024075.3	0.497784314226147	1.27113553801685e-17
CREB1	AC120049.1	0.411114717297936	5.52590112325305e-12
LANCL1	AC120049.1	0.40832813889832	7.91356550007614e-12
PIK3R1	AC120049.1	0.44446332564039	5.75472247023241e-14
BMPR1A	AC120049.1	0.424695180784336	9.14798754762159e-13
BMPR2	AC120049.1	0.456392513764268	9.9200233060102e-15
SOS1	AC120049.1	0.466319263372108	2.17807027134632e-15
WFDC2	AL359962.1	0.511319262770666	1.17559732622675e-18
A2M	AL359962.1	0.468293613924946	1.60158232903625e-15
MAPT	AL359962.1	0.452477496671238	1.77983538594629e-14
CSRP1	AL359962.1	0.510663104750922	1.32266060411041e-18
TPM2	AL359962.1	0.40181026760799	1.80962687887289e-11
NRAS	AL359962.1	-0.430790864022096	3.97358567582929e-13
CX3CL1	AL359962.1	0.436909497993462	1.69160335086224e-13
ARTN	AL359962.1	0.410811691940865	5.74690415902327e-12
IL6R	AL359962.1	0.406212900939241	1.03706104444891e-11
VIPR2	AL359962.1	0.432376992456712	3.1897277312703e-13
TRAF3	AC073655.2	0.559945210990183	8.91202966731636e-23
RARA	AC073655.2	0.452584197469968	1.75187804407748e-14
TCF7L2	AL391244.2	0.401472297372605	1.8880062348442e-11
DDX17	AL391244.2	0.47391707601485	6.5992078585291e-16
NFATC4	AL391244.2	0.403579261097357	1.44832295580691e-11
SEMA6A	AL391244.2	0.4202661176167	1.65930725638187e-12
LGR6	AL391244.2	0.404214590409429	1.33655813598137e-11
THRA	AL391244.2	0.409328390907493	6.95909291582726e-12
IL20RA	AC080038.1	0.421736682149847	1.36296102287071e-12
S1PR2	AC080038.1	0.400666938111316	2.08833385566327e-11
HFE	WDFY3-AS2	0.428496650999646	5.44922970212263e-13
PDGFRA	WDFY3-AS2	0.450959349472252	2.22818954141133e-14
AHNAK	WDFY3-AS2	0.402838134930086	1.59022149391075e-11
LTBP4	WDFY3-AS2	0.410723636660898	5.81272379667019e-12
RARG	WDFY3-AS2	0.403874995961902	1.39521038603521e-11
MALT1	AC090152.1	0.40657842598452	9.89852356472506e-12
FGFRL1	AC090152.1	0.451690742952052	1.99988711071856e-14
IRF9	AC107464.3	0.416536853916052	2.72115317670045e-12
CDH1	AC107464.3	0.412983744216188	4.33490173476569e-12
IKBKB	AC107464.3	0.40439608914337	1.30620269897098e-11
PLXNB1	AC107464.3	0.48846422993246	6.16557120061115e-17
CREB1	A2M-AS1	0.415420990616521	3.15151424781462e-12
UBR1	A2M-AS1	0.415616257065576	3.07169243151508e-12
NEO1	A2M-AS1	0.440063065780847	1.08196507948291e-13
DDX17	A2M-AS1	0.463602320977622	3.31446514432621e-15
LANCL1	A2M-AS1	0.659993616875116	9.00799552672047e-34
SEMA6A	A2M-AS1	0.431847335259761	3.43301472245743e-13
SEMA6D	A2M-AS1	0.404936278577128	1.21977508655763e-11
LTB4R2	A2M-AS1	0.404500406528293	1.28906064745147e-11
FGF13	A2M-AS1	0.551104286420863	5.6184121411923e-22
NTF3	A2M-AS1	0.401896030618252	1.79024683594504e-11
BMPR2	A2M-AS1	0.41595033943883	2.93967202506529e-12
BRD8	A2M-AS1	0.405875051385943	1.08264067361978e-11
NR2C2	A2M-AS1	0.419074449038547	1.9447409362623e-12
THRA	A2M-AS1	0.514662549120342	6.4226276177445e-19
HLA-A	AC005840.4	0.471499326497396	9.68076906997647e-16
HLA-B	AC005840.4	0.428859780058081	5.1843639986463e-13
HLA-DMA	AC005840.4	0.447761942041325	3.563471188065e-14
HLA-DPB1	AC005840.4	0.433127238425957	2.87370109015358e-13
HLA-DRB1	AC005840.4	0.420395966821349	1.63079343739749e-12
HLA-E	AC005840.4	0.414793922020218	3.42176335488722e-12
HLA-F	AC005840.4	0.476564964154527	4.3223473462346e-16
PSMB8	AC005840.4	0.444729993114342	5.53707493633886e-14
PSME1	AC005840.4	0.431510866567698	3.5968765065409e-13
PSME2	AC005840.4	0.504193488831866	4.17169449630692e-18
TAPBP	AC005840.4	0.433657369817288	2.66904695596544e-13
TAPBPL	AC005840.4	0.575976331826544	2.7390152815662e-24
APOBEC3G	AC005840.4	0.486983701634993	7.88863271393589e-17
ISG20	AC005840.4	0.435864311057243	1.95966687432763e-13
APOBEC3F	AC005840.4	0.410191333525361	6.22653404151443e-12
RARRES3	AC005840.4	0.540179737240264	5.07610459196932e-21
DHX58	AC005840.4	0.405965350738404	1.07027076058748e-11
CCL5	AC005840.4	0.422294896789001	1.26456452215347e-12
CCL23	AC005840.4	0.456303639402054	1.00533734206233e-14
VAV1	AC005840.4	0.412939568028908	4.35992078186526e-12
GMFG	AC005840.4	0.495898575777682	1.75646099400668e-17
IL32	AC005840.4	0.448652464594844	3.12818609855608e-14
IL1R2	AC005840.4	0.533222826717063	1.9787075213086e-20
TYROBP	AC005840.4	0.435516391795	2.05778080097688e-13
HCST	AC005840.4	0.514385403716797	6.7543979168127e-19
CD3D	AC005840.4	0.492036453592197	3.38526450585866e-17
IL6	AL023803.1	0.447830276203465	3.52807150878196e-14
CCL11	AL023803.1	0.65359985181086	6.06890451461501e-33
NGF	AL023803.1	0.43050427931895	4.13401287981362e-13
ANGPTL4	AL023803.1	0.419887611239976	1.74522674114836e-12
CRABP1	BAIAP2-DT	0.537600297423997	8.43719165295526e-21
AGER	BAIAP2-DT	0.410661125864937	5.85989460345747e-12
SEMA3F	BAIAP2-DT	0.534688804879604	1.48939176037691e-20
SEMA4F	BAIAP2-DT	0.627865843781665	8.39509865882718e-30
SEMA6A	BAIAP2-DT	0.453651243389226	1.49489136306611e-14
FGFRL1	BAIAP2-DT	0.45282181820156	1.69115180146969e-14
IL11RA	BAIAP2-DT	0.430202305811262	4.30989366763557e-13
IL17RD	BAIAP2-DT	0.507000369410519	2.54201088567597e-18
LGR5	BAIAP2-DT	0.403164950917168	1.52605419018166e-11
OPRL1	BAIAP2-DT	0.408629145373983	7.61366743662013e-12
SHC2	BAIAP2-DT	0.452793720578028	1.69822366291451e-14
GNRH1	SNHG21	0.407428219041386	8.88043566954817e-12
CREB1	AC005034.5	0.580224699366514	1.05378475155503e-24
FCER1G	AC005034.5	-0.401036426777182	1.99398217175096e-11
UBR1	AC005034.5	0.520513993440023	2.193785562883e-19
TMSB10	AC005034.5	-0.419008171109114	1.96194937456173e-12
S100A11	AC005034.5	-0.403880917937118	1.39416643742541e-11
ZC3HAV1L	AC005034.5	0.443753534513537	6.37559572816155e-14
EIF2AK2	AC005034.5	0.522320597607351	1.56794962453985e-19
GRN	AC005034.5	-0.437448694055244	1.56767518617937e-13
SP1	AC005034.5	0.518406810395478	3.23765435395538e-19
IREB2	AC005034.5	0.44990619088251	2.60228714699073e-14
DDX17	AC005034.5	0.537159675154029	9.19821478897358e-21
LANCL1	AC005034.5	0.567009095119022	1.9665427054186e-23
PPP4C	AC005034.5	-0.447623224888332	3.63640306558351e-14
NFAT5	AC005034.5	0.6026264555921	5.39047133503704e-27
NFKBIE	AC005034.5	-0.405315975955811	1.16238504789416e-11
CMTM7	AC005034.5	-0.444997203688405	5.32706063228277e-14
AR	AC005034.5	0.417189066942003	2.49673749392265e-12
BMPR2	AC005034.5	0.573661144518063	4.58289465746523e-24
BRD8	AC005034.5	0.431483405033393	3.61058247127945e-13
NR2C2	AC005034.5	0.551005546089467	5.73338256380372e-22
THRA	AC005034.5	0.446000093919365	4.60606515844298e-14
VIPR2	AC005034.5	0.427893836446565	5.91835522718203e-13
PTPN11	AC005034.5	0.482950457471872	1.53445955030438e-16
TYROBP	AC005034.5	-0.425868375703	7.80172014708023e-13
SOS1	AC005034.5	0.559762157789114	9.26351430010013e-23
BRAF	AC005034.5	0.478432253428584	3.20011238577053e-16
CBL	AC005034.5	0.402819389968813	1.59398047915723e-11
PTGDS	AC009414.2	0.49653921076764	1.57406353825216e-17
RAC3	AC009414.2	0.435043694159353	2.19880341289359e-13
SEMA3F	AC009414.2	0.401576969069331	1.86338495109631e-11
JAG2	AC009414.2	0.572212635321243	6.31111566995628e-24
CRHR1	AC009414.2	0.439026326253896	1.25383605048358e-13
CRIM1	AC009414.2	0.457699607907613	8.14758587496623e-15
CRLF1	AC009414.2	0.592826498948235	5.70029151499858e-26
TNFRSF4	AC009414.2	0.45963757735885	6.07592242066081e-15
CD4	LINC01094	0.475384734706996	5.22188997341154e-16
CD74	LINC01094	0.577089829159857	2.13524417153058e-24
CTSB	LINC01094	0.517816132026076	3.60914184699981e-19
CTSS	LINC01094	0.429885167169135	4.50246822928953e-13
FCER1G	LINC01094	0.491114553479134	3.95440911336481e-17
HLA-DMA	LINC01094	0.588418906402981	1.60429118892912e-25
HLA-DMB	LINC01094	0.558455058905633	1.22019648970741e-22
HLA-DOA	LINC01094	0.550397999791362	6.49346601742221e-22
HLA-DPA1	LINC01094	0.527817704353143	5.57335474726551e-20
HLA-DPB1	LINC01094	0.531555089603494	2.72901719857147e-20
HLA-DQA1	LINC01094	0.429567378892529	4.70385343885846e-13
HLA-DQB1	LINC01094	0.457615410392493	8.25175755880136e-15
HLA-DRA	LINC01094	0.574839543031072	3.52841250452133e-24
HLA-DRB1	LINC01094	0.535347170314013	1.31040973157727e-20
CIITA	LINC01094	0.480698492018093	2.21638287605493e-16
IFI30	LINC01094	0.439948107741647	1.09982508622706e-13
HAMP	LINC01094	0.498598630635963	1.10477653392987e-17
CXCL16	LINC01094	0.684289948500638	4.09782696910894e-37
S100B	LINC01094	0.470031754598588	1.21979474557238e-15
TLR2	LINC01094	0.719659365575604	1.31791285698468e-42
CYBB	LINC01094	0.502220953148304	5.89275700668367e-18
TLR7	LINC01094	0.571415572057255	7.52111223048865e-24
IRF5	LINC01094	0.472119798340374	8.77661132707009e-16
TLR8	LINC01094	0.453029864395373	1.63967751138211e-14
GRN	LINC01094	0.436321942137232	1.83754503776543e-13
TLR1	LINC01094	0.548381413066269	9.79819523557877e-22
MSR1	LINC01094	0.619727424354395	7.19777409574622e-29
SLC11A1	LINC01094	0.549500124116255	7.80148698434996e-22
IFNAR2	LINC01094	0.419936738764908	1.73383468700906e-12
CD14	LINC01094	0.412155913648678	4.82785621422926e-12
AQP9	LINC01094	0.493852528964792	2.48913058559177e-17
UNC93B1	LINC01094	0.50258964482575	5.52527833014792e-18
CCL2	LINC01094	0.437476463472275	1.56153874197099e-13
CCR1	LINC01094	0.464325388121393	2.96513357955838e-15
CD86	LINC01094	0.619949052330808	6.79433642166169e-29
HCK	LINC01094	0.538614961486557	6.91227105144612e-21
OLR1	LINC01094	0.607316900400176	1.69347960678082e-27
RNASE2	LINC01094	0.643078416199976	1.26951338833385e-31
LYN	LINC01094	0.494000269629799	2.42744087176362e-17
SYK	LINC01094	0.434462323864631	2.38523194904731e-13
VAV1	LINC01094	0.418537414794904	2.08852238941003e-12
PIK3R5	LINC01094	0.532152013585684	2.43287539464133e-20
LILRB3	LINC01094	0.538294363537182	7.36220080080255e-21
FCGR2B	LINC01094	0.666636633518905	1.18057992030665e-34
SEMA3B	LINC01094	0.474510251848816	6.00428651705686e-16
C5AR1	LINC01094	0.4698341232516	1.25825123369576e-15
CX3CR1	LINC01094	0.555713458169647	2.16618138396057e-22
FPR1	LINC01094	0.684874313615408	3.37408529853218e-37
PTAFR	LINC01094	0.598220321902549	1.57215053070746e-26
CMTM7	LINC01094	0.450969816755544	2.22474915157801e-14
IL34	LINC01094	0.460515452282243	5.31652781422608e-15
OSM	LINC01094	0.437974588393316	1.45536655831831e-13
TNFSF13	LINC01094	0.413451414030686	4.07847299919858e-12
TNFSF13B	LINC01094	0.492820414758299	2.96511382184958e-17
TNFSF8	LINC01094	0.481533241427593	1.93458898975549e-16
C3AR1	LINC01094	0.635499953587512	1.05494136057274e-30
CSF1R	LINC01094	0.517993044270578	3.49369346952495e-19
CSF2RA	LINC01094	0.654730547579627	4.34570748472143e-33
CSF3R	LINC01094	0.635948498619739	9.32210481149641e-31
ITGB2	LINC01094	0.529992363940193	3.6824832591467e-20
TYROBP	LINC01094	0.48806422662141	6.59084198776679e-17
FCGR3A	LINC01094	0.690268689812147	5.49046919823892e-38
LCP2	LINC01094	0.413169884312613	4.23100997166893e-12
CD28	LINC01094	0.404091221891669	1.3575823233599e-11
CTF1	AC142472.1	0.45335635834618	1.56197127400808e-14
NENF	AC142472.1	0.4956040306656	1.8471305391211e-17
UCN	AC142472.1	0.428637750279925	5.34477938651542e-13
CREB1	AC008764.2	0.601748501615916	6.68081525013271e-27
FCER1G	AC008764.2	-0.401337953726431	1.92007148821221e-11
PSMC3	AC008764.2	-0.411411030803433	5.31781117491816e-12
UBR1	AC008764.2	0.503116210865274	5.03914398203635e-18
TMSB10	AC008764.2	-0.462809928018712	3.74359768195028e-15
ZC3HAV1	AC008764.2	0.42421966111364	9.75599064187334e-13
ZC3HAV1L	AC008764.2	0.418376706842466	2.13352851878664e-12
TRIM5	AC008764.2	0.416766018368584	2.64014722012046e-12
EIF2AK2	AC008764.2	0.406247622276036	1.0324840582113e-11
GRN	AC008764.2	-0.425304151449332	8.42311860411261e-13
LMBR1	AC008764.2	0.41523612229179	3.2289467680015e-12
SP1	AC008764.2	0.439811127378205	1.12148281301742e-13
IREB2	AC008764.2	0.547630003915719	1.14133472855769e-21
DDX17	AC008764.2	0.517068114640193	4.14010622148322e-19
LANCL1	AC008764.2	0.541692905687529	3.76007547646088e-21
PPP4C	AC008764.2	-0.474224673348769	6.28383822737012e-16
PRDX1	AC008764.2	-0.446255014230801	4.43857169993119e-14
NFAT5	AC008764.2	0.572520619482131	5.8967997406307e-24
NFKBIE	AC008764.2	-0.408670025154985	7.57380190525421e-12
SEMA6D	AC008764.2	0.409932087952274	6.43832820716233e-12
LTB4R2	AC008764.2	0.46913666580314	1.40369289589976e-15
CMTM7	AC008764.2	-0.443215372329379	6.88951953266785e-14
BMPR1A	AC008764.2	0.429083691105511	5.02735151723193e-13
BMPR2	AC008764.2	0.537921182947704	7.92226999182202e-21
BRD8	AC008764.2	0.471060472654563	1.03747198022575e-15
NR2C2	AC008764.2	0.606004964997057	2.34567388744408e-27
NR3C1	AC008764.2	0.451227523760045	2.14166535958962e-14
PTPN11	AC008764.2	0.444115716174929	6.05102218061193e-14
TYROBP	AC008764.2	-0.415526426595357	3.10816585624924e-12
SOS2	AC008764.2	0.420288948096779	1.65425888453504e-12
BRAF	AC008764.2	0.512921825841366	8.80583465431773e-19
IL17D	FGF14-AS2	0.463359687612463	3.44047741953271e-15
RFXANK	AC127024.6	0.441143300948253	9.27400874870082e-14
AGER	AC127024.6	0.430175608084421	4.3257902818329e-13
NFATC4	AC127024.6	0.464061926151932	3.08803090661988e-15
GNRH1	AC127024.6	0.441481324002449	8.83629769932998e-14
NENF	AC127024.6	0.49203294339075	3.38727114795434e-17
UCN	AC127024.6	0.443547065687405	6.56817573378226e-14
IL17RC	AC127024.6	0.414192690718817	3.70202034566062e-12
RFXANK	AC009065.4	0.493068855888854	2.84297011201559e-17
PTGDS	AC009065.4	0.483300573428978	1.44884753870763e-16
NFATC4	AC009065.4	0.404188346240796	1.34100389293144e-11
HRAS	AC009065.4	0.446909063717642	4.0355965198553e-14
NENF	AC009065.4	0.544166168751416	2.29480612961855e-21
NRTN	AC009065.4	0.427722126064579	6.0590471331866e-13
UCN	AC009065.4	0.612362455351578	4.76940838973891e-28
CRLF1	AC009065.4	0.444349051077647	5.85052957290362e-14
CD1C	LINC01857	0.465370203061681	2.52318957418207e-15
CD4	LINC01857	0.44277165804703	7.34350993909573e-14
CTSS	LINC01857	0.533098739582182	2.02673475672511e-20
HLA-DMB	LINC01857	0.424112512467062	9.89833946461396e-13
HLA-DOB	LINC01857	0.822902795072482	4.82749901540702e-65
HLA-DQA1	LINC01857	0.455993107137711	1.05332178852597e-14
LTA	LINC01857	0.796899134622015	3.47894541703896e-58
CIITA	LINC01857	0.440334946419063	1.0408454037123e-13
CXCL13	LINC01857	0.849340961566794	2.82415726297805e-73
APOBEC3G	LINC01857	0.426972536175089	6.71241225122798e-13
LTF	LINC01857	0.764392127051184	6.69746963071431e-51
RBP5	LINC01857	0.564314022156505	3.51514778480654e-23
CETP	LINC01857	0.520667537652299	2.13221525165196e-19
ISG20	LINC01857	0.555344319121319	2.3392755755305e-22
IKBKE	LINC01857	0.645664206564307	6.08005295872903e-32
IRF5	LINC01857	0.414006522162573	3.79324952610524e-12
TNFRSF10A	LINC01857	0.420633811966326	1.57979879801922e-12
APOBEC3H	LINC01857	0.521211224498677	1.92754228916608e-19
CSK	LINC01857	0.54371675025531	2.51099376767068e-21
IRF7	LINC01857	0.428253383454525	5.634008227522e-13
IL18	LINC01857	0.49172922667114	3.56538298520464e-17
IL7R	LINC01857	0.59917294492012	1.24909589561826e-26
IFNAR2	LINC01857	0.421439259651971	1.41839733045352e-12
SYTL1	LINC01857	0.496321149469106	1.63395928559003e-17
PDCD1	LINC01857	0.522741016564627	1.4496506190005e-19
UNC93B1	LINC01857	0.404646918890061	1.26535423958799e-11
CCL19	LINC01857	0.904541988366927	3.96942619628649e-97
CCL17	LINC01857	0.502109177963822	6.00882753618448e-18
CCR7	LINC01857	0.889193817417523	2.98618800554324e-89
CCL21	LINC01857	0.434250426152353	2.45694871689203e-13
CCR5	LINC01857	0.414269378910062	3.66506550096234e-12
CXCR4	LINC01857	0.426379975852339	7.27710199293405e-13
PTK2B	LINC01857	0.585028207868809	3.51843849971196e-25
FGR	LINC01857	0.602372296713817	5.73637575581614e-27
CD79A	LINC01857	0.854008882237736	6.80429158875281e-75
CD79B	LINC01857	0.813442670135007	2.00676205513912e-62
SYK	LINC01857	0.518817249956999	3.00190796549578e-19
BTK	LINC01857	0.50220179920847	5.91248960294367e-18
BLNK	LINC01857	0.481093190915143	2.07845706106063e-16
VAV1	LINC01857	0.55155259858228	5.12429709346546e-22
RAC2	LINC01857	0.73247000342674	8.24582460208239e-45
CARD11	LINC01857	0.82544179743279	8.99899928112224e-66
CD19	LINC01857	0.868586592281786	2.46514345354435e-80
CR2	LINC01857	0.777787376605268	9.41759268246258e-54
PIK3R5	LINC01857	0.409282554034193	7.00026763569122e-12
PIK3CD	LINC01857	0.501575583498825	6.5945780727405e-18
INPP5D	LINC01857	0.556709105341213	1.7596935628635e-22
CD22	LINC01857	0.549208943255952	8.27890513290931e-22
CD72	LINC01857	0.439080947070467	1.24415039709588e-13
PTPN6	LINC01857	0.714744112415768	8.57176596487734e-42
PLCG2	LINC01857	0.741506291120766	1.92205005512273e-46
PRKCB	LINC01857	0.502219922385681	5.89381726235572e-18
SEMA4A	LINC01857	0.619838549366917	6.99262065452509e-29
SEMA4D	LINC01857	0.584541553082562	3.93527463313142e-25
CXCR3	LINC01857	0.584794739392664	3.71268087294871e-25
GMFG	LINC01857	0.464225277499929	3.01125769858947e-15
IL16	LINC01857	0.768659891431235	8.67370018230986e-52
IL32	LINC01857	0.415424097917247	3.15022834160467e-12
LTB	LINC01857	0.939061011947032	3.45283127630356e-121
TNFSF8	LINC01857	0.514006551561656	7.23528398317572e-19
CRLF3	LINC01857	0.446641221901286	4.19610039134083e-14
CSF2RA	LINC01857	0.419186200287431	1.91605851515966e-12
CSF2RB	LINC01857	0.811760594604443	5.65611471990467e-62
IL10RA	LINC01857	0.42878191454424	5.2400790205351e-13
IL12RB1	LINC01857	0.492257943209122	3.26097763755379e-17
IL21R	LINC01857	0.629131625407089	5.97584142349331e-30
IL27RA	LINC01857	0.525556022739986	8.54921571097924e-20
IL2RB	LINC01857	0.483589854078281	1.3816583523603e-16
IL2RG	LINC01857	0.747086299264113	1.7426311779696e-47
NR1H3	LINC01857	0.464969965385738	2.68428870593987e-15
TNFRSF13C	LINC01857	0.794356004494044	1.43955302647159e-57
TNFRSF17	LINC01857	0.786106484319142	1.26045460789456e-55
TNFRSF18	LINC01857	0.427082338960321	6.61257668259497e-13
TNFRSF9	LINC01857	0.403285337659458	1.50305854071854e-11
ITGAL	LINC01857	0.634335470395863	1.45299908643021e-30
ITGB2	LINC01857	0.44956760901462	2.73511423165851e-14
LCK	LINC01857	0.72923065636496	3.05743835458035e-44
NCR3	LINC01857	0.836971337824196	3.06338662136442e-69
CD247	LINC01857	0.70374462614149	4.92076834801947e-40
ZAP70	LINC01857	0.717431491982936	3.09465574027466e-42
LCP2	LINC01857	0.489057893644013	5.5835615377952e-17
CD48	LINC01857	0.780361652984409	2.52925178727983e-54
SH2D1A	LINC01857	0.490947756774485	4.06696533087501e-17
CD3D	LINC01857	0.606571676849534	2.0381222110838e-27
CD3E	LINC01857	0.684682488954029	3.59651909766672e-37
CD3G	LINC01857	0.641003783955579	2.28006993720509e-31
PTPRC	LINC01857	0.744919600629654	4.45917242302088e-47
ITK	LINC01857	0.670711193959423	3.30716784900133e-35
ICOS	LINC01857	0.574178077830832	4.08676858472512e-24
CTLA4	LINC01857	0.444282370945157	5.90715213251155e-14
RASGRP1	LINC01857	0.613798941893659	3.31111579324143e-28
UBR1	AC091057.1	0.476914398509066	4.08647559030206e-16
ELAVL1	AC091057.1	0.42984636235573	4.52660058549433e-13
DCK	AC091057.1	0.470227134587418	1.18290853973663e-15
BIRC5	AC091057.1	0.436736845239928	1.7332711446651e-13
C5	AC091057.1	0.463436520366989	3.40007512651392e-15
ADRB2	AC091057.1	0.523513842894573	1.25462436328574e-19
NR2C2	AC091057.1	0.442233501947408	7.93347234395392e-14
RAF1	AC091057.1	0.462012485144315	4.23022921732378e-15
TRAF3	AC073896.3	0.702620336836418	7.36654918878313e-40
SEMA6D	AC073896.3	0.523807372064092	1.18751373110091e-19
INHBE	AC073896.3	0.461385091833344	4.65611543411165e-15
RARA	AC073896.3	0.650422985473824	1.53938573682049e-32
PROCR	AL596325.2	0.40479661471286	1.24157133155948e-11
TLR4	AL596325.2	0.437787004265246	1.49449419348314e-13
IL20RB	AL596325.2	0.401616953243858	1.85406245417703e-11
TEK	AL596325.2	0.426862619088457	6.81382441823498e-13
CBLB	AL596325.2	0.424180123088974	9.80828353131032e-13
PTGDS	LINC02593	0.434725368283775	2.29904398785002e-13
CRABP1	LINC02593	0.409972362261727	6.40497109673008e-12
FAM19A5	LINC02593	0.490183689582197	4.62403101187495e-17
RAC3	LINC02593	0.411879161528449	5.00452743258957e-12
NFATC4	LINC02593	0.463351666173692	3.44472246236202e-15
SEMA4F	LINC02593	0.409141326804961	7.12862805155813e-12
SEMA6A	LINC02593	0.454002072421628	1.41874930657429e-14
JAG2	LINC02593	0.548517663139355	9.53042583450696e-22
SCT	LINC02593	0.413116353883941	4.26063612197085e-12
CRHR1	LINC02593	0.504049430850134	4.2785890724094e-18
CRLF1	LINC02593	0.576492224861691	2.44084549729739e-24
FGFR3	LINC02593	0.415666758551593	3.05137112373544e-12
FGFRL1	LINC02593	0.559116156378231	1.06164115522997e-22
LGR6	LINC02593	0.403735725222894	1.41998215520391e-11
SSTR2	LINC02593	0.470343117029635	1.16153099435067e-15
SHC2	LINC02593	0.462707804899335	3.80271529399026e-15
DDX17	AC132872.3	0.409393796141298	6.90074842208405e-12
AGER	AC132872.3	0.465679898771879	2.40506643972833e-15
CMTM3	AC092687.3	0.400310478930975	2.18346918411089e-11
CMTM7	AC092687.3	0.434351571373613	2.42245728100809e-13
CREB1	AL132989.1	0.499111129983449	1.0112348258291e-17
RFX5	AL132989.1	0.478652134932467	3.08844187223428e-16
UBR1	AL132989.1	0.6048046129276	3.15608217870424e-27
TMSB10	AL132989.1	-0.41313963383752	4.24772718753241e-12
S100A11	AL132989.1	-0.422326515247229	1.25920350850931e-12
TRIM5	AL132989.1	0.448356146627389	3.2669154389361e-14
STAT3	AL132989.1	0.430134273478476	4.35051509068209e-13
EIF2AK2	AL132989.1	0.441288599848162	9.08332266372253e-14
SP1	AL132989.1	0.423333763456383	1.09955743606825e-12
BECN1	AL132989.1	0.408849943370978	7.40075109059452e-12
ILK	AL132989.1	0.416489314860891	2.73825839650265e-12
DDX17	AL132989.1	0.661016244281904	6.61050529214671e-34
IRF9	AL132989.1	0.524726688558187	9.99340220906974e-20
LANCL1	AL132989.1	0.62542338870918	1.61055239203131e-29
TANK	AL132989.1	0.430177021339415	4.32494735534534e-13
NFAT5	AL132989.1	0.51558965461506	5.42494285963744e-19
IKBKB	AL132989.1	0.52253120226825	1.50754959923456e-19
AKT3	AL132989.1	0.494530200172186	2.21825587202003e-17
GSK3B	AL132989.1	0.425271288115896	8.46076350870035e-13
GPR17	AL132989.1	0.404382320940202	1.3084816865136e-11
LTB4R2	AL132989.1	0.64527633586809	6.7930357049437e-32
PLXNB1	AL132989.1	0.508358488200256	1.99696412996926e-18
CMTM7	AL132989.1	-0.428920269584142	5.14148144455288e-13
GNRH1	AL132989.1	0.425984101609512	7.67991221910017e-13
NTF3	AL132989.1	0.520597128970628	2.16023507983882e-19
BMPR1A	AL132989.1	0.442116369112511	8.06788911446331e-14
BMPR2	AL132989.1	0.456696069881603	9.47747640355207e-15
BRD8	AL132989.1	0.480595705457253	2.25374880729467e-16
NR2C2	AL132989.1	0.588134126367816	1.71428501199735e-25
SORT1	AL132989.1	0.412532331502102	4.5972851393451e-12
THRA	AL132989.1	0.471135581751108	1.02525901615908e-15
SOS1	AL132989.1	0.451843734770038	1.9551092860923e-14
SOS2	AL132989.1	0.523935759828442	1.15928057811987e-19
PAK3	AL132989.1	0.411200835844993	5.46461898824271e-12
CBL	AL132989.1	0.531998261613704	2.50598655046234e-20
FYN	LINC02392	0.507252943018813	2.43064443392944e-18
CD74	AC098613.1	0.530930952249288	3.07653272832079e-20
HLA-DMA	AC098613.1	0.508373370589866	1.99167828463981e-18
HLA-DMB	AC098613.1	0.496170571782491	1.67661810222063e-17
HLA-DOA	AC098613.1	0.538504308995371	7.06441960785504e-21
HLA-DPA1	AC098613.1	0.506010556157799	3.02878478982034e-18
HLA-DPB1	AC098613.1	0.506112474978543	2.97471184370253e-18
HLA-DQA1	AC098613.1	0.432621661156395	3.08310863894011e-13
HLA-DQB1	AC098613.1	0.433995800246829	2.54591549459736e-13
HLA-DRA	AC098613.1	0.533753017130547	1.78579459951626e-20
HLA-DRB1	AC098613.1	0.477529474238991	3.70155167945869e-16
CIITA	AC098613.1	0.517496460649955	3.82732803206155e-19
HAMP	AC098613.1	0.455715659657063	1.09808395682846e-14
CXCL16	AC098613.1	0.441782485218301	8.46337009547325e-14
S100B	AC098613.1	0.42483740110291	8.97343874629295e-13
TLR2	AC098613.1	0.532236297392594	2.39369109995923e-20
TLR7	AC098613.1	0.460848758229335	5.0532345867079e-15
IRF5	AC098613.1	0.405208416235455	1.1783698663882e-11
TLR1	AC098613.1	0.4394848467112	1.17476245186673e-13
CCR5	AC098613.1	0.482134200296589	1.75377091586199e-16
CD86	AC098613.1	0.443572208590595	6.54442359968224e-14
OLR1	AC098613.1	0.547796592669841	1.10340742875674e-21
RNASE2	AC098613.1	0.49883483504784	1.06065476019418e-17
PIK3R5	AC098613.1	0.442814491022261	7.29844033405264e-14
FCGR2B	AC098613.1	0.426977650305829	6.70772986502266e-13
SEMA3B	AC098613.1	0.496292742480378	1.64192469558174e-17
CX3CR1	AC098613.1	0.552651825771301	4.08651678251451e-22
FPR1	AC098613.1	0.402073128529771	1.75086487336772e-11
PTAFR	AC098613.1	0.470532218463019	1.12748496551152e-15
IL34	AC098613.1	0.480459855751391	2.30408256792495e-16
CSF2RA	AC098613.1	0.535012884660836	1.39847330856584e-20
CSF3R	AC098613.1	0.50761493763187	2.27933694582838e-18
SDC3	AC098613.1	0.404378184413438	1.30916714281814e-11
ITGB2	AC098613.1	0.408745485952172	7.50074674886807e-12
FCGR3A	AC098613.1	0.464066679700173	3.08576996804747e-15
GDF5	AL161669.3	0.513217399271006	8.34744337598301e-19
PTGDS	LINC01315	0.629107357801033	6.01500189289021e-30
SYTL1	LINC01315	0.496068267738987	1.70622221204937e-17
RAC3	LINC01315	0.42099515261362	1.50528933668326e-12
NFATC4	LINC01315	0.443064427903085	7.04079288799253e-14
JAG2	LINC01315	0.44658392470389	4.23123724648903e-14
LRSAM1	LINC01315	0.408006036124839	8.24722476225393e-12
MIA	LINC01315	0.453933041817935	1.43342524765033e-14
NENF	LINC01315	0.472435837019815	8.34841346368745e-16
NRTN	LINC01315	0.535692405020736	1.22518568159399e-20
SCT	LINC01315	0.429144213243856	4.98571481231485e-13
UCN	LINC01315	0.52240935730906	1.542209503596e-19
CRLF1	LINC01315	0.675105506226541	8.1942638523006e-36
FGFR3	LINC01315	0.411028396718433	5.58799881312432e-12
HSPA2	AC025048.1	0.431249019907481	3.72965684821811e-13
ILK	AC025048.1	0.403759239215447	1.4157699380333e-11
PLXNB1	AC025048.1	0.536311419453618	1.08580624801006e-20
NTF3	AC025048.1	0.569648526025661	1.10770551886958e-23
SORT1	AC025048.1	0.419920928630077	1.73749292147199e-12
EDN3	AC104958.2	0.469739370070576	1.27710756739799e-15
FGF5	AC104958.2	0.45217729207265	1.86085539880028e-14
PTHLH	AC104958.2	0.444608898579569	5.63489345888865e-14
NTF3	LINC01842	0.509379122338832	1.66455841036048e-18
PRLH	AL356356.1	0.594214102883879	4.10194737706201e-26
AVPR2	AL356356.1	0.497446240617304	1.3472085371569e-17
SOS1	AL356356.1	0.400923573582404	2.02235102364328e-11
CLDN4	AC026740.1	0.578344914940903	1.61084449230217e-24
NRTN	AC026740.1	0.440078331787361	1.07961475249785e-13
LMBR1L	AC125494.2	0.624278246697658	2.18159947123062e-29
NOS2	AC125494.2	0.422328262186397	1.25890795638074e-12
AGER	AC125494.2	0.442423224831568	7.72038349966026e-14
CD22	AC125494.2	0.42276895837894	1.18647152490217e-12
SEMA4G	AC125494.2	0.590055908326646	1.09441184316482e-25
BMP6	AC125494.2	0.505893743260014	3.09194681424068e-18
INHA	AC125494.2	0.612298678582123	4.84710394006014e-28
LEFTY1	AC125494.2	0.585249757500554	3.34338452945522e-25
NDP	AC125494.2	0.408475766326775	7.76507133694703e-12
CANX	AL360181.2	0.409404986341335	6.89081410083332e-12
DMBT1	AL360181.2	0.55949262554852	9.8060115360106e-23
STC2	AL360181.2	0.491178409178285	3.91213205423338e-17
MAPT	AC100847.1	0.42651831288385	7.14126212874132e-13
HSPA2	EP300-AS1	0.46349529857606	3.36948063767863e-15
RFX5	EP300-AS1	0.517379876009873	3.91008217958509e-19
UBR1	EP300-AS1	0.483745232930148	1.34684026350127e-16
CCR10	EP300-AS1	0.448642818272793	3.13261020941446e-14
A2M	EP300-AS1	0.419458760865451	1.84782130168775e-12
CSRP1	EP300-AS1	0.483357825237278	1.43530074363602e-16
TPM2	EP300-AS1	0.46306987574749	3.59714674540905e-15
SRC	EP300-AS1	0.46329003077609	3.47751214250295e-15
DCK	EP300-AS1	0.582880118991468	5.75926577853422e-25
CCL28	EP300-AS1	0.462609336918966	3.86058177480854e-15
ILK	EP300-AS1	0.504427205191766	4.00382090785347e-18
LTB4R	EP300-AS1	0.440659645724901	9.93734882087248e-14
DDX17	EP300-AS1	0.423229622017667	1.11510178960012e-12
ANXA6	EP300-AS1	0.424203505336044	9.77732528491617e-13
SLC29A3	EP300-AS1	-0.438704368866757	1.31244192388741e-13
IKBKB	EP300-AS1	0.490047292624361	4.73105855097505e-17
PIK3R3	EP300-AS1	0.418133402922575	2.20347049441241e-12
AKT3	EP300-AS1	0.467662483660888	1.76736139289436e-15
LTB4R2	EP300-AS1	0.462837179469102	3.72797485468012e-15
PLXNA4	EP300-AS1	0.476519396739363	4.35407237752395e-16
PLXNB1	EP300-AS1	0.545035479366875	1.92729798613977e-21
CMTM3	EP300-AS1	-0.449171855296831	2.89878567623193e-14
CMTM7	EP300-AS1	-0.478724992740591	3.05228895672414e-16
CSPG5	EP300-AS1	0.429355936126498	4.84268970729634e-13
JAG1	EP300-AS1	0.411049771717288	5.57255892914875e-12
NTF3	EP300-AS1	0.495935750202	1.74533254304834e-17
ADRB2	EP300-AS1	0.466169605310074	2.22924606160394e-15
IFNGR2	EP300-AS1	-0.415538754805955	3.10313541363243e-12
IGF1R	EP300-AS1	0.480616980629614	2.2459643388673e-16
IL22RA1	EP300-AS1	0.409860090984923	6.49838174899761e-12
IL6R	EP300-AS1	0.400350526486129	2.17257410723282e-11
SORT1	EP300-AS1	0.530875379458762	3.1095052197671e-20
SOS2	EP300-AS1	0.40813134688172	8.11582067528219e-12
PAK3	EP300-AS1	0.492590275834059	3.08284264628983e-17
CBL	EP300-AS1	0.448617169706377	3.14440323669251e-14
NFYC	AC093151.2	0.463788237793268	3.22097648737649e-15
LTB4R	AC093151.2	0.429978578356008	4.44489051357911e-13
ARTN	AC093151.2	0.445344721207272	5.06554311971811e-14
UCN	AC093151.2	0.40589394390562	1.08004116478702e-11
PTGDS	RBMS3-AS3	0.54427817096371	2.24384379194059e-21
SCT	RBMS3-AS3	0.454456094336135	1.32582089838348e-14
UCN	RBMS3-AS3	0.457351152565817	8.58723951300225e-15
CRLF1	RBMS3-AS3	0.49868677132293	1.08810564514132e-17
CREB1	AC124312.5	0.463593402391376	3.31901601212902e-15
UBR1	AC124312.5	0.565335660736264	2.82225602084483e-23
SP1	AC124312.5	0.462338102342867	4.02447068104329e-15
DDX17	AC124312.5	0.517256268300091	3.99974065414416e-19
LANCL1	AC124312.5	0.577178464795564	2.09325049358125e-24
NFAT5	AC124312.5	0.545220044571878	1.85706830892755e-21
GSK3B	AC124312.5	0.405179033943557	1.18277356231095e-11
BMPR2	AC124312.5	0.412965411069256	4.34526762569293e-12
BRD8	AC124312.5	0.424420858619795	9.49407263559585e-13
NR2C2	AC124312.5	0.548766891263119	9.05911866536583e-22
THRA	AC124312.5	0.415781630800777	3.00563449975967e-12
SOS1	AC124312.5	0.444411807498267	5.79772363371369e-14
CREB1	MAGI2-AS3	0.436272043474442	1.85049104244048e-13
LMBR1	MAGI2-AS3	0.431029567974749	3.84461477545223e-13
PIK3R1	MAGI2-AS3	0.417102091334593	2.52558713347033e-12
NPPC	MAGI2-AS3	0.430398609324459	4.19474711084402e-13
ADCYAP1R1	MAGI2-AS3	0.408517661376828	7.72342710749838e-12
BMPR1A	MAGI2-AS3	0.40755461832916	8.73799493973145e-12
BMPR2	MAGI2-AS3	0.467258992256464	1.88203041886196e-15
NR1D2	MAGI2-AS3	0.410710894516789	5.82230893228817e-12
NR2C2	MAGI2-AS3	0.417184247979989	2.49832749195683e-12
NR3C1	MAGI2-AS3	0.412210168254029	4.79394117818486e-12
BRAF	MAGI2-AS3	0.440679678812906	9.90897534781843e-14
NFYC	AC135803.1	0.406030776042714	1.06139438950148e-11
VEGFA	MIR210HG	0.428109101595059	5.74647443476651e-13
NDRG1	MIR210HG	0.425978368659056	7.68590253411085e-13
MIF	MIR210HG	0.572306770161142	6.18152927505094e-24
GPI	MIR210HG	0.415786215117149	3.00382318047442e-12
PROK1	AC093627.6	0.423513792664987	1.07318304528394e-12
WFDC2	AGBL5-IT1	0.473678316283315	6.85463885690419e-16
MAPT	AGBL5-IT1	0.404163631651999	1.34520370131737e-11
CSRP1	AGBL5-IT1	0.510224312711028	1.43093214946091e-18
TPM2	AGBL5-IT1	0.551646101238686	5.02676291322278e-22
SRC	AGBL5-IT1	0.487189515240568	7.62349805206742e-17
DES	AGBL5-IT1	0.402178927307563	1.72774173329753e-11
KCNH2	AGBL5-IT1	0.455094476561229	1.20515665060626e-14
ILK	AGBL5-IT1	0.418807506547057	2.01496029884357e-12
ANXA6	AGBL5-IT1	0.440519599628279	1.01379294363839e-13
NRAS	AGBL5-IT1	-0.404035071934726	1.36725757107744e-11
PLXNB1	AGBL5-IT1	0.425887100785179	7.78188391656662e-13
BPHL	AC095057.3	0.408356096128485	7.88523342708567e-12
TCF7L2	AC095057.3	0.44042518182515	1.02753857635563e-13
NFATC4	AC095057.3	0.408626234373372	7.61651399656753e-12
SEMA4G	AC095057.3	0.464309418253238	2.97244476246484e-15
SEMA6A	AC095057.3	0.532572054101966	2.24365888297837e-20
CNTFR	AC095057.3	0.430998209988917	3.86132128431284e-13
CRHR1	AC095057.3	0.524133548816444	1.11707136286814e-19
FGFRL1	AC095057.3	0.532648940687432	2.21062503789042e-20
LGR6	AC095057.3	0.533116349203666	2.01984993476825e-20
RARG	AC095057.3	0.469020169288471	1.42953994525183e-15
THRA	AC095057.3	0.41080957446758	5.74847837476445e-12
TNFRSF25	AC095057.3	0.413345649249388	4.13513873949273e-12
PSMC3	AL035461.2	0.446872940322028	4.0568880550496e-14
ADRM1	AL035461.2	0.44573549116548	4.78645225577206e-14
BIRC5	AL035461.2	0.434515505764059	2.36755592434133e-13
HRAS	AL035461.2	0.410413374153192	6.0505442284373e-12
BMP7	AL161729.4	0.495868156006728	1.76561913992526e-17
FGF19	AL161729.4	0.418691530750553	2.04623259143201e-12
INHBE	AL161729.4	0.480628187218921	2.24187451034995e-16
RARA	AL161729.4	0.45305409648938	1.63378262762959e-14
ELAVL1	AC011503.2	0.439982687840847	1.09442261139256e-13
IL17RC	AC025265.1	0.434650160231401	2.32337091817526e-13
DDX17	AL365330.1	0.452862167503742	1.68104667944297e-14
IRF9	AL365330.1	0.448028677902719	3.42722873788503e-14
AGER	AL365330.1	0.457234617047599	8.7393900829578e-15
BRD8	AL365330.1	0.432838707464217	2.99144483995124e-13
RXRB	AL365330.1	0.408915648455204	7.33851910554583e-12
PSMD4	SNHG6	0.406107115861129	1.05112783504501e-11
RFXANK	SNHG6	0.471686400499783	9.39896535140933e-16
UBXN1	SNHG6	0.555764984867383	2.14304464485025e-22
PTGDS	SNHG6	0.407013193334493	9.36421739535715e-12
TPT1	SNHG6	0.416023972115835	2.91132714134198e-12
RAC3	SNHG6	0.43965996091952	1.14586718567467e-13
CRLF1	SNHG6	0.482486530544271	1.65557600147364e-16
TNFRSF18	SNHG6	0.400571701544978	2.11334905606922e-11
GCG	TSPEAR-AS2	0.415021780155251	3.32104744714517e-12
ACVR2B	TSPEAR-AS2	0.401893084010963	1.79090932269052e-11
HSPA2	FO393418.1	0.506683604174314	2.68878043403607e-18
RFX5	FO393418.1	0.468074379041223	1.65736565679295e-15
UBR1	FO393418.1	0.479670668216807	2.61902439452042e-16
TINAGL1	FO393418.1	0.482563662236007	1.63480935500616e-16
WFDC2	FO393418.1	0.512428296623629	9.62690282840849e-19
A2M	FO393418.1	0.510906776395725	1.26605152141852e-18
CSRP1	FO393418.1	0.624438603452901	2.09098841220347e-29
TPM2	FO393418.1	0.608362474801374	1.30481009078567e-27
SRC	FO393418.1	0.513402533496617	8.07234748552815e-19
DCK	FO393418.1	0.441434548537193	8.89564214058184e-14
CCL28	FO393418.1	0.455907142340007	1.06699662939768e-14
ILK	FO393418.1	0.556316325669721	1.91020325246827e-22
ANXA6	FO393418.1	0.521585042352187	1.79814400466728e-19
GBP2	FO393418.1	0.457371796034462	8.56055861981168e-15
SLC29A3	FO393418.1	-0.413631983060487	3.98347347103478e-12
IKBKB	FO393418.1	0.458570167138033	7.14318028496624e-15
AKT3	FO393418.1	0.449357911912647	2.82067947438895e-14
SEMA4B	FO393418.1	0.449952886126319	2.58447060665263e-14
PLXNA4	FO393418.1	0.588350626459076	1.63001253196762e-25
PLXNB1	FO393418.1	0.625630559234983	1.52430586763413e-29
ARTN	FO393418.1	0.492470732289949	3.14579252128067e-17
CMTM3	FO393418.1	-0.439295780164245	1.20675918252724e-13
CMTM7	FO393418.1	-0.419446032786134	1.85095442407952e-12
CSPG5	FO393418.1	0.443130763331874	6.97391728219177e-14
FAM3C	FO393418.1	-0.42181914364423	1.34796905862356e-12
NTF3	FO393418.1	0.539629012330464	5.65983083099469e-21
ADRB2	FO393418.1	0.41436121196357	3.62128547958033e-12
IFNGR2	FO393418.1	-0.463292247357097	3.47632765614803e-15
IGF1R	FO393418.1	0.405492404409088	1.13662154342533e-11
IL4R	FO393418.1	0.428729430223268	5.27796232141462e-13
MCHR1	FO393418.1	0.444837248069946	5.45182320992676e-14
SDC4	FO393418.1	0.448083868930195	3.3996810940243e-14
SORT1	FO393418.1	0.63494905150196	1.22766275494042e-30
PAK3	FO393418.1	0.507896715506008	2.16799395289939e-18
CBL	FO393418.1	0.427801485639246	5.99362237077099e-13
CCL18	AC017033.1	0.417266357479463	2.47137017812313e-12
HSPA2	BAALC-AS1	0.404308113288394	1.32083176470802e-11
UBR1	BAALC-AS1	0.401460030040594	1.89091245226092e-11
ILK	BAALC-AS1	0.432269099201872	3.23788016657878e-13
PTK2	BAALC-AS1	0.437153459678663	1.63438954184418e-13
AKT3	BAALC-AS1	0.465104757130358	2.62894040862226e-15
SEMA4B	BAALC-AS1	0.469658430845632	1.29343377403099e-15
PLXNA4	BAALC-AS1	0.42584191230879	7.82983803838197e-13
PLXNB1	BAALC-AS1	0.471940692067231	9.02875335055406e-16
IL7	BAALC-AS1	0.45283275336441	1.68840733437054e-14
NTF3	BAALC-AS1	0.452064162807301	1.89231348078961e-14
IFNGR2	BAALC-AS1	-0.454378387632592	1.34129215289732e-14
IGF1R	BAALC-AS1	0.494171396240371	2.35785906335798e-17
SORT1	BAALC-AS1	0.482108202325326	1.76123858409258e-16
TNFSF4	AC009269.5	0.407070376086986	9.29606776888909e-12
GDF5	AC009269.5	0.70428981413788	4.0435500864194e-40
LTBP2	AC009269.5	0.479993539535591	2.48538055067659e-16
CREB1	AC005104.1	0.470323096695836	1.16519387354427e-15
UBR1	AC005104.1	0.415147741769657	3.26661733514351e-12
EIF2AK2	AC005104.1	0.44163715779447	8.64136773859631e-14
IREB2	AC005104.1	0.423389884196717	1.09126860356048e-12
DDX17	AC005104.1	0.597997405079707	1.65890911826869e-26
IRF9	AC005104.1	0.449034162730507	2.95794633584737e-14
LANCL1	AC005104.1	0.509835073705308	1.53422680875117e-18
NFAT5	AC005104.1	0.482847323054464	1.56061043650611e-16
AKT3	AC005104.1	0.406416312039939	1.01052576907123e-11
LTB4R2	AC005104.1	0.520567189428214	2.17225911765131e-19
BMPR2	AC005104.1	0.444989480640204	5.33301983142586e-14
BRD8	AC005104.1	0.415736181950186	3.02364959410741e-12
NR2C2	AC005104.1	0.537295102426284	8.9573978901937e-21
GDF5	AC004908.2	0.526232938465827	7.52418603020947e-20
IL4R	AC106739.1	0.53975215954258	5.52383014047353e-21
PSMC3	AC009509.4	0.404996927574164	1.21042652158624e-11
HAMP	AC009509.4	0.412257127441549	4.76477409902169e-12
SLC11A1	AC009509.4	0.499309379970313	9.7717372340057e-18
CKLF	AC009509.4	0.424013021904505	1.0032327399317e-12
SPP1	AC009509.4	0.42903208931876	5.06311927345406e-13
UCN2	AC009509.4	0.458703790727785	7.00014619633848e-15
CREB1	AC004771.3	0.509604032685071	1.59896510102597e-18
PSMC3	AC004771.3	-0.40863114830957	7.61170944176907e-12
PSMD13	AC004771.3	-0.430609229266521	4.07454245499666e-13
UBR1	AC004771.3	0.439264675440435	1.21210412013231e-13
TMSB10	AC004771.3	-0.404620372107688	1.26961791366652e-11
ZC3HAV1L	AC004771.3	0.479722610760934	2.59705861206002e-16
SP1	AC004771.3	0.417207038044083	2.49081669287385e-12
IREB2	AC004771.3	0.484626036589215	1.16512891842142e-16
DDX17	AC004771.3	0.476177508157205	4.59949019356304e-16
LANCL1	AC004771.3	0.43020072074268	4.31083586984905e-13
NFAT5	AC004771.3	0.529709524086958	3.88706767759512e-20
PIK3CA	AC004771.3	0.453309212892821	1.57296531803533e-14
LTB4R2	AC004771.3	0.436485816051413	1.79564784455418e-13
CMTM7	AC004771.3	-0.402366840526993	1.68740262350288e-11
BMPR2	AC004771.3	0.453989206466879	1.42147342621789e-14
NR2C2	AC004771.3	0.590635106841983	9.55399040009573e-26
PTPN11	AC004771.3	0.400997345487534	2.0037622412361e-11
TYROBP	AC004771.3	-0.403172285223646	1.52464348509277e-11
SOS2	AC004771.3	0.433745010419634	2.6366137710141e-13
BRAF	AC004771.3	0.436639460913448	1.75721418621269e-13
CBL	AC004771.3	0.403738208519482	1.41953673023492e-11
GNRH1	AL035563.1	0.524284417459872	1.08589372961961e-19
CD4	AC083799.1	0.47011150686813	1.2046040610328e-15
CD74	AC083799.1	0.463850739860602	3.19013075044354e-15
CTSS	AC083799.1	0.437679399352339	1.51740100658117e-13
FCER1G	AC083799.1	0.489808750609048	4.92410525920381e-17
HLA-DMA	AC083799.1	0.520021130081299	2.40345760569528e-19
HLA-DMB	AC083799.1	0.476477353022762	4.38354640531829e-16
HLA-DPA1	AC083799.1	0.423740381632501	1.04086360914988e-12
HLA-DPB1	AC083799.1	0.452711116820083	1.71918202772475e-14
HLA-DRA	AC083799.1	0.439145294367231	1.23283374155253e-13
HLA-DRB1	AC083799.1	0.43301482542489	2.91902647014288e-13
HLA-E	AC083799.1	0.416738391049997	2.64978697508664e-12
TAPBP	AC083799.1	0.424611249419279	9.25254725998014e-13
IFI30	AC083799.1	0.417340157253154	2.44738316524352e-12
CXCL16	AC083799.1	0.418868611880625	1.99867151192341e-12
TLR2	AC083799.1	0.496398568280528	1.61244272195468e-17
CYBB	AC083799.1	0.436440414474746	1.80716117747261e-13
IRF5	AC083799.1	0.42328984355667	1.10608705821653e-12
TLR8	AC083799.1	0.428173979160342	5.69563452693733e-13
CD14	AC083799.1	0.414005326949477	3.79384224316697e-12
UNC93B1	AC083799.1	0.432365252123836	3.1949333160102e-13
CD86	AC083799.1	0.490592208617179	4.31748077358045e-17
HCK	AC083799.1	0.522285844297812	1.57814256889905e-19
VAV1	AC083799.1	0.464496924105025	2.88770406834777e-15
PIK3R5	AC083799.1	0.40952635153296	6.78396076164455e-12
CD72	AC083799.1	0.418157868104664	2.196337666634e-12
PTPN6	AC083799.1	0.407849021476049	8.41480206052173e-12
LILRB3	AC083799.1	0.430997622492404	3.86163495856587e-13
FPR1	AC083799.1	0.424067029497874	9.9593751619194e-13
CMTM7	AC083799.1	0.446422767143837	4.33161455207478e-14
GMFG	AC083799.1	0.421596214909649	1.38887405344983e-12
TNFSF13B	AC083799.1	0.425401092289937	8.31302254428522e-13
C3AR1	AC083799.1	0.489880573047201	4.86518245490175e-17
CSF1R	AC083799.1	0.462932581901822	3.67378322879559e-15
CSF2RA	AC083799.1	0.423798947527563	1.03266573432938e-12
IL10RA	AC083799.1	0.420126323431443	1.69054839851034e-12
TNFRSF1B	AC083799.1	0.405353910208511	1.15679803310362e-11
ITGB2	AC083799.1	0.467253973956431	1.88350146952668e-15
TYROBP	AC083799.1	0.468888532946128	1.4593070712993e-15
FCGR3A	AC083799.1	0.446828946450441	4.08296687493027e-14
HCST	AC083799.1	0.424175337025114	9.81463209127974e-13
MAP3K8	AC083799.1	0.407043714066004	9.32778288152634e-12
CREB1	LINC01521	0.43353482015181	2.71505299584267e-13
ZC3HAV1L	LINC01521	0.506121736361183	2.96984544653359e-18
NEO1	LINC01521	0.446109611503188	4.53336384047042e-14
IREB2	LINC01521	0.566372239165381	2.25692370726904e-23
DDX17	LINC01521	0.510602687038124	1.33707672661481e-18
LANCL1	LINC01521	0.477321725119171	3.8274139544327e-16
NFAT5	LINC01521	0.49417021935985	2.35833084818164e-17
NFATC3	LINC01521	0.418719946760749	2.03852686622059e-12
SEMA6D	LINC01521	0.421742909673849	1.36182316955943e-12
LTB4R2	LINC01521	0.453412982303	1.54886620476584e-14
CMTM1	LINC01521	0.499606505700555	9.28222383642558e-18
IL17RD	LINC01521	0.463186644294797	3.53320040602254e-15
NR2C2	LINC01521	0.434509687541601	2.3694834732766e-13
PLCG1	LINC01521	0.428145798490527	5.71766354624649e-13
PTX3	LINC00968	0.511925111422725	1.05413329901829e-18
CCL11	LINC00968	0.584002403982097	4.45399765737668e-25
NGF	LINC00968	0.631889256719588	2.83407757400339e-30
INHA	AC063944.3	0.550210536389177	6.74740466197559e-22
LEFTY1	AC063944.3	0.550724538800477	6.07339456543595e-22
NFYC	AL117336.3	0.404583333330529	1.27559008742675e-11
AGER	AL117336.3	0.420838963304929	1.5370656890543e-12
GNRH1	AL117336.3	0.456953271654941	9.11767136111903e-15
IRF3	AC010542.5	0.401304660592544	1.92809951574631e-11
IRF9	AC010542.5	0.437597118270504	1.53514794710463e-13
AGER	AC010542.5	0.445426962522693	5.00551468532375e-14
CKLF	AC010542.5	0.469256611908899	1.37755870398688e-15
GNRH1	AC010542.5	0.405349013826338	1.15751770723877e-11
TNFRSF14	AC010542.5	0.418846199799817	2.00463091167363e-12
DDX17	AL031186.1	0.414736380431825	3.4476645539395e-12
GNRH1	AL031186.1	0.438521886858437	1.34683849267163e-13
GDF5	AL358072.1	0.587924479358019	1.79997515357997e-25
IL20RA	RARA-AS1	0.426327248148556	7.32953880217612e-13
RARA	RARA-AS1	0.407197332298675	9.14648533020206e-12
CSRP1	AC020634.1	0.428826704477107	5.20795953432011e-13
SRC	AC020634.1	0.405262614731057	1.1702886702195e-11
CTSB	AL359091.5	0.412193534222293	4.80431450454045e-12
PSMD13	AL359091.5	0.439077690004381	1.2447259023587e-13
TMSB10	AL359091.5	0.471990553809939	8.95785510902771e-16
PAEP	AL359091.5	0.783897881304095	4.03621410556399e-55
HRAS	AL359091.5	0.456326549971814	1.00188308117876e-14
CKLF	AL359091.5	0.589725314805571	1.18250031535115e-25
NMB	AL359091.5	0.438960375264227	1.26562902676416e-13
OSGIN1	AL359091.5	0.419799139169775	1.76592666848256e-12
RFXANK	TNKS2-AS1	0.474231469468059	6.27703978693111e-16
NFATC4	TNKS2-AS1	0.403353480023978	1.49019222826721e-11
CRLF1	TNKS2-AS1	0.40180958442441	1.80978207613544e-11
OPRL1	TNKS2-AS1	0.450420692152806	2.412435393619e-14
GDF5	AC103706.1	0.478415230485984	3.20892091888081e-16
DDX17	AC009118.3	0.408050553273152	8.20030732616647e-12
AGER	AC009118.3	0.405399988391462	1.15004673416079e-11
GNRH1	AC009118.3	0.549865381238549	7.24075592816437e-22
LRSAM1	AC009118.3	0.404015253703475	1.37068847104995e-11
B2M	AL357033.4	0.570443653226816	9.30871225036072e-24
CD4	AL357033.4	0.676069628921167	6.01393350754659e-36
CD8A	AL357033.4	0.62283233977343	3.194581246079e-29
CD8B	AL357033.4	0.665654463402429	1.59958139516891e-34
CD74	AL357033.4	0.613061398371569	3.99438754473899e-28
CTSS	AL357033.4	0.670262004713165	3.80900302995905e-35
FCER1G	AL357033.4	0.575963261274344	2.74701777318575e-24
FCGRT	AL357033.4	0.492216118272141	3.28409946477089e-17
HLA-A	AL357033.4	0.615468918716329	2.16122079956702e-28
HLA-B	AL357033.4	0.624177453936812	2.24052418278919e-29
HLA-C	AL357033.4	0.586672494458012	2.40686733794105e-25
HLA-DMA	AL357033.4	0.645845408739544	5.77279421792102e-32
HLA-DMB	AL357033.4	0.660660680936095	7.36245161367851e-34
HLA-DOA	AL357033.4	0.466350027518317	2.16769384432214e-15
HLA-DOB	AL357033.4	0.618128961917987	1.08964988686141e-28
HLA-DPA1	AL357033.4	0.50577458466689	3.15770876388965e-18
HLA-DPB1	AL357033.4	0.611451926948648	6.00489999309232e-28
HLA-DQA1	AL357033.4	0.553806616439789	3.21894099700724e-22
HLA-DQA2	AL357033.4	0.482646081460814	1.61290124480381e-16
HLA-DQB1	AL357033.4	0.456445069081041	9.84198331167644e-15
HLA-DRA	AL357033.4	0.528827996166664	4.59902236481392e-20
HLA-DRB1	AL357033.4	0.58563818009368	3.05694716007384e-25
HLA-E	AL357033.4	0.732950504386588	6.77807613583555e-45
HLA-F	AL357033.4	0.617308453481958	1.34687765195483e-28
LTA	AL357033.4	0.741871357575698	1.6458129316426e-46
CIITA	AL357033.4	0.468758089436619	1.48940285040448e-15
LGMN	AL357033.4	0.435737569355578	1.99486742373988e-13
PSMB8	AL357033.4	0.583899484824918	4.56040930043089e-25
PSME1	AL357033.4	0.501580558781206	6.58886595821852e-18
PSME2	AL357033.4	0.472958530254621	7.68470881672115e-16
RELB	AL357033.4	0.464913816103286	2.70767985686942e-15
TAP1	AL357033.4	0.471283808574055	1.0015685742673e-15
TAP2	AL357033.4	0.520403624443712	2.23911830083836e-19
TAPBP	AL357033.4	0.634296604543989	1.46857321690204e-30
CD209	AL357033.4	0.41527485841072	3.21256999452546e-12
TAPBPL	AL357033.4	0.478257912374869	3.29145762693645e-16
CXCL16	AL357033.4	0.465299447338884	2.55096372320745e-15
CXCL10	AL357033.4	0.498178023800582	1.18784422934857e-17
CXCL9	AL357033.4	0.416380609494554	2.77776695544135e-12
CXCL11	AL357033.4	0.440662437679391	9.93338973541274e-14
CXCL13	AL357033.4	0.533411153585299	1.9079461361448e-20
XCL1	AL357033.4	0.660672492102674	7.33616806314689e-34
CCL8	AL357033.4	0.525095236712305	9.32421675530966e-20
APOBEC3G	AL357033.4	0.653651688036427	5.9768745522582e-33
TLR2	AL357033.4	0.464140358217491	3.05093261408866e-15
PLTP	AL357033.4	0.435940420346417	1.93882098630545e-13
IRF3	AL357033.4	0.421443521156651	1.41758771704624e-12
RBP5	AL357033.4	0.400969205943068	2.01083304074069e-11
CETP	AL357033.4	0.547267201526352	1.22842619548983e-21
PML	AL357033.4	0.430937031425602	3.89411947551636e-13
CYBB	AL357033.4	0.588877620912262	1.44156289386258e-25
ISG20	AL357033.4	0.648484507602964	2.70172307451628e-32
BCL3	AL357033.4	0.404759621384447	1.24740782879218e-11
IFIH1	AL357033.4	0.408820973374804	7.42835278742692e-12
STAT1	AL357033.4	0.430354676635445	4.22025314294352e-13
IRF1	AL357033.4	0.515260042062461	5.76085957677282e-19
IL15	AL357033.4	0.462157199149461	4.13754333995588e-15
RARRES3	AL357033.4	0.58480658738289	3.7025739461316e-25
CD40	AL357033.4	0.543487820645114	2.62869435619522e-21
IKBKE	AL357033.4	0.655429286410255	3.53274530151172e-33
DHX58	AL357033.4	0.515829894766645	5.1923017855455e-19
CCL5	AL357033.4	0.710427239360636	4.29742189884562e-41
IRF5	AL357033.4	0.549996455885013	7.04935937232702e-22
TLR8	AL357033.4	0.578469607011791	1.56626437966449e-24
BST2	AL357033.4	0.498868654436226	1.05448063681746e-17
GRN	AL357033.4	0.411202845048893	5.46319716906215e-12
MX2	AL357033.4	0.406727464724897	9.71210138215358e-12
CCL4	AL357033.4	0.591015370739439	8.73750326580771e-26
APOBEC3H	AL357033.4	0.701238534146031	1.20644428978335e-39
CSK	AL357033.4	0.624741882401432	1.92965051235793e-29
IRF7	AL357033.4	0.574351848490003	3.93217830334774e-24
IL18	AL357033.4	0.674015480373985	1.16089512167867e-35
IL7R	AL357033.4	0.435577278192371	2.04027110186766e-13
SYTL1	AL357033.4	0.425234312861925	8.50331487600771e-13
APOBEC3C	AL357033.4	0.539373861687549	5.9521737641516e-21
CD14	AL357033.4	0.504163980739206	4.19337460560694e-18
TRIM22	AL357033.4	0.409728963803702	6.60916161890497e-12
ARRB1	AL357033.4	0.485117457503335	1.07443051345977e-16
PDCD1	AL357033.4	0.707520993425885	1.25129863852018e-40
FASLG	AL357033.4	0.632883387816195	2.16177718511823e-30
SLC29A3	AL357033.4	0.485683645936546	9.78492989690045e-17
OAS1	AL357033.4	0.535734336043988	1.21521317275613e-20
UNC93B1	AL357033.4	0.659755713350227	9.67872187692308e-34
CCL19	AL357033.4	0.475689932892655	4.97308092427107e-16
CCL4L2	AL357033.4	0.520713000098756	2.11431301255318e-19
CCR7	AL357033.4	0.579221971559361	1.32193881466888e-24
CCL3	AL357033.4	0.516306618588005	4.75929356583083e-19
CCR5	AL357033.4	0.629521460144909	5.38016850620007e-30
CCR1	AL357033.4	0.406062638721329	1.05709752099322e-11
XCL2	AL357033.4	0.635560960861336	1.03735584375651e-30
CXCR6	AL357033.4	0.720333106652089	1.01640010055674e-42
PTK2B	AL357033.4	0.550530433377733	6.31976118959819e-22
FGR	AL357033.4	0.554908707136233	2.56110142240705e-22
CD86	AL357033.4	0.587470278584102	2.00035875082015e-25
HCK	AL357033.4	0.640270658981576	2.80122775603172e-31
CD79A	AL357033.4	0.512174924696659	1.00771694468452e-18
CD79B	AL357033.4	0.494369314269545	2.27982093146754e-17
LYN	AL357033.4	0.528698366919508	4.71398982329312e-20
SYK	AL357033.4	0.566564552731028	2.1650524087265e-23
BTK	AL357033.4	0.504108353101091	4.23454630372435e-18
BLNK	AL357033.4	0.428025802804642	5.81239949549181e-13
VAV1	AL357033.4	0.772349947823313	1.42930259955336e-52
RAC2	AL357033.4	0.608345169435586	1.31046323403664e-27
CARD11	AL357033.4	0.636074605353041	9.00319034720368e-31
NFKBIE	AL357033.4	0.426750456400857	6.91884928904461e-13
CD19	AL357033.4	0.496996889914267	1.45526914418994e-17
PIK3R5	AL357033.4	0.649665369702498	1.91883073379172e-32
PIK3CD	AL357033.4	0.534770519326125	1.46593397060431e-20
INPP5D	AL357033.4	0.610793983585324	7.08914347881537e-28
CD72	AL357033.4	0.719102807778372	1.63243643427413e-42
PTPN6	AL357033.4	0.789163134739301	2.46050112318101e-56
LILRB3	AL357033.4	0.517717748045589	3.67495731660919e-19
PLCG2	AL357033.4	0.575442056664085	3.08559626127021e-24
PRKCB	AL357033.4	0.413668215073193	3.96467286012103e-12
IFITM1	AL357033.4	0.42482593857296	8.98738561051375e-13
SEMA4A	AL357033.4	0.641993909274714	1.72512999458829e-31
SEMA4D	AL357033.4	0.560668349895541	7.64735322400186e-23
TYMP	AL357033.4	0.611479795493948	5.96277772214519e-28
CXCR3	AL357033.4	0.750271502848555	4.30267069677871e-48
FPR1	AL357033.4	0.40597522763685	1.06892612578558e-11
PTAFR	AL357033.4	0.563172211266395	4.4886580437106e-23
CMTM7	AL357033.4	0.494080198614971	2.39469385087412e-17
CSF1	AL357033.4	0.427516059489267	6.23220193388686e-13
EBI3	AL357033.4	0.599572897501977	1.13384749967498e-26
FLT3LG	AL357033.4	0.55553130253314	2.24996085036933e-22
GMFG	AL357033.4	0.633837559385521	1.66545835537291e-30
IL16	AL357033.4	0.728509311318491	4.08292822502846e-44
IL32	AL357033.4	0.642329623498971	1.56910234843301e-31
LTB	AL357033.4	0.633874549734255	1.64867245676492e-30
SECTM1	AL357033.4	0.445394505387613	5.02912182964262e-14
TNFSF12	AL357033.4	0.421875908138818	1.33774255134883e-12
TNFSF13	AL357033.4	0.460275343655726	5.5144718349216e-15
TNFSF13B	AL357033.4	0.601519361865305	7.06492272790541e-27
TNFSF8	AL357033.4	0.581478208106302	7.92848043905039e-25
C3AR1	AL357033.4	0.55555010548424	2.24116727267391e-22
CSF1R	AL357033.4	0.561630777299995	6.23447568668629e-23
CSF2RA	AL357033.4	0.500187051943653	8.39420078357202e-18
CSF2RB	AL357033.4	0.677035517637543	4.40603355805676e-36
IL10RA	AL357033.4	0.725010453457113	1.63897980274766e-43
IL12RB1	AL357033.4	0.728116065472102	4.77838403791721e-44
IL15RA	AL357033.4	0.503826384167855	4.4494191571339e-18
IL21R	AL357033.4	0.575600023469951	2.97885819992637e-24
IL2RA	AL357033.4	0.459013664639523	6.67914750316998e-15
IL2RB	AL357033.4	0.6773875140072	3.93261446446862e-36
IL2RG	AL357033.4	0.76338831902257	1.07640364141559e-50
NR1H3	AL357033.4	0.582684362230617	6.02271066893966e-25
OGFR	AL357033.4	0.499640722158902	9.22742112108881e-18
TNFRSF13C	AL357033.4	0.430396315644042	4.19607502341096e-13
TNFRSF14	AL357033.4	0.486277817306122	8.86846851312531e-17
TNFRSF17	AL357033.4	0.576815608643275	2.27048746879363e-24
TNFRSF1B	AL357033.4	0.657928154795605	1.67676732418938e-33
TNFRSF9	AL357033.4	0.446856766943484	4.06645637678019e-14
ICAM2	AL357033.4	0.436959666135867	1.67968038991645e-13
ITGAL	AL357033.4	0.759916349381271	5.45612695175067e-50
ITGB2	AL357033.4	0.69586379790404	8.00297279880643e-39
TYROBP	AL357033.4	0.569665560797119	1.1035911479268e-23
LCK	AL357033.4	0.776228949146938	2.0695579136542e-53
FCGR3A	AL357033.4	0.405873502917229	1.08285400451893e-11
NCR3	AL357033.4	0.738216611226557	7.68929833521064e-46
CD247	AL357033.4	0.758627329644789	9.89806312664972e-50
ZAP70	AL357033.4	0.771953959731087	1.73725438607356e-52
LCP2	AL357033.4	0.722625969883754	4.17458661249399e-43
GRB2	AL357033.4	0.445665207645285	4.83551569621513e-14
HCST	AL357033.4	0.65005683693654	1.71248669073772e-32
[truncated: 12,496 more rows]
