# Supplementary material for: Identification of Prognostic lncRNA Related to the Immune Microenvironment of Soft Tissue Sarcoma
Source: Biomed Res Int. 2022 Feb 2;2022:9471558. doi: 10.1155/2022/9471558 (PMC8832153; doi:10.1155/2022/9471558)
Supplement: Supplementary 3 — Supplementary document 3-1: raw data of univariate Cox analysis of overall survival- (OS-) related variables. [file 9471558.f3.txt]

id	HR	HR.95L	HR.95H	pvalue
AP001107.5	0.961902525491728	0.932343876334266	0.992398289979908	0.0147219532452517
AC011450.1	1.19402709250423	1.05935075666925	1.34582496747038	0.00368170950994659
LINC01857	0.596665519952716	0.401638374039991	0.886393745496533	0.0105540614265866
AL359091.5	1.05484009878196	1.01371482925259	1.09763377420327	0.00850556775402711
AL357033.4	0.651537561524669	0.479976348568189	0.884421066462621	0.0060017294087586
SERTAD4-AS1	0.96698737357892	0.938584894446642	0.996249338971452	0.0273133293357552
AC023794.1	0.818368903397492	0.670320208042334	0.999116025464828	0.0489933178351352
AP001469.3	1.290049632297	1.13325973874891	1.46853187922028	0.000117108132016652
AC016205.1	1.2228620964381	1.00763567662862	1.48405990537009	0.041652319471202
MIR1-1HG-AS1	0.913478133857482	0.844719316250367	0.987833810572441	0.0234180156948435
AL590764.1	0.668697685187687	0.483865975699042	0.924133162141361	0.0147708926408072
AP001434.1	1.04402876839907	1.00065233664308	1.08928548840602	0.046581685601413
WNT5A-AS1	1.11678488521071	1.00023618952874	1.24691397181171	0.0495111266503233
AC004080.2	1.17093173298161	1.02234388543259	1.34111539457506	0.0226594703576184
AC023310.4	1.04909636053882	1.02219847905532	1.07670202631581	0.00029833401633682
PSMB8-AS1	0.941192163568917	0.901685848391689	0.982429401929276	0.00560217989558624
SFTA1P	1.01562994268179	1.00479397224693	1.02658277115771	0.00459936877447413
AC108134.3	0.520075640317992	0.348190793676531	0.776811669246615	0.00140462983830815
LINC01871	0.905762109342087	0.829858275618628	0.988608564647074	0.026655355603276
AC005180.1	0.988362000423262	0.976908875068411	0.999949400410827	0.0490136617155423
AC005180.2	0.992208417586249	0.984914270830225	0.999556583842725	0.0377301582829824
LINC02285	0.638935112283363	0.414208804448343	0.985585224950153	0.0428036030572759
AL121821.1	1.18119541467209	1.06236499027213	1.31331757015541	0.00208208508368804
AC026271.3	1.16625275617095	1.05893327141276	1.28444872589727	0.00179274379200015
AC138207.5	0.962091697506594	0.928484544202643	0.996915285440769	0.0331496359410624
TGFB2-AS1	1.05025961566461	1.00286173061034	1.0998976495241	0.0374111843940681
AL031717.1	1.03224177985328	1.01205476995207	1.05283145113297	0.00163776189816402
AL034397.3	0.668310603804741	0.472330020704851	0.945608035863027	0.022858612300893
LINC00641	1.16697450611313	1.05096696564981	1.29578715832992	0.00384624828038028
RAMP2-AS1	1.09330264886961	1.03492272062089	1.15497578534964	0.00144264809041989
AC011472.1	0.832045657443707	0.714583990728617	0.968815401762689	0.0178857096495567
AC090204.1	1.09153785798307	1.0202447634192	1.16781280152547	0.0110364669934201
