# Supplementary material for: Identification of Prognostic lncRNA Related to the Immune Microenvironment of Soft Tissue Sarcoma
Source: Biomed Res Int. 2022 Feb 2;2022:9471558. doi: 10.1155/2022/9471558 (PMC8832153; doi:10.1155/2022/9471558)
Supplement: Supplementary 4 — Supplementary document 3-2: raw data of univariate Cox analysis of OS-related variables. [file 9471558.f4.txt]

id	HR	HR.95L	HR.95H	pvalue
AL137026.1	0.803703676183436	0.653328785660146	0.988689941861492	0.0386791052967941
AL359091.5	1.07572909795644	1.03619380635164	1.11677283255008	0.000132919550947247
AL162457.2	1.03893290253684	1.00875964180814	1.07000868317738	0.0110867147649848
AC025857.2	1.09860366172289	1.04352095134959	1.15659393708389	0.000339483118082607
LINC01775	1.26873829150147	1.00082385928985	1.60837178028934	0.0492098849126461
AC053503.4	0.969300225414249	0.944288414598341	0.994974535812508	0.0194038024602765
AC112715.1	1.06568899747462	1.00505802196071	1.12997758788383	0.0332725478389619
AC108134.3	0.733421081896431	0.541402341938449	0.993542956323756	0.0453073161137514
LINC01615	1.0227210417105	1.00610699576199	1.039609438721	0.00717622760675797
AL031717.1	1.04625954433918	1.02253699559041	1.07053244903748	0.000111289355774555
ADAMTS9-AS1	0.905139647914902	0.819595851191726	0.999611919748313	0.0491109673090346
AC090204.1	1.07277771889379	1.00572672747269	1.14429894594424	0.0328938983154832
